# Supplementary material for: 1,3-Bis(2-anilino-2-oxoeth­yl)-1H-imidazol-3-ium chloride
Source: Acta Crystallogr Sect E Struct Rep Online. 2012 Jun 27;68(Pt 7):o2232. doi: 10.1107/S1600536812027110 (PMC3394023; doi:10.1107/S1600536812027110)
Supplement: Supplementary file 1 [file e-68-o2232-sup1.cif]

##############################################################################
#                                                                            #
# This CIF contains the data in a paper accepted for publication in          #
# Acta Crystallographica Section E. It conforms to the requirements of       #
# Notes for Authors for Acta Crystallographica Section E, and has been       #
# peer reviewed under the auspices of the IUCr Commission on Journals.       #
#                                                                            #
# Full details of the Crystallographic Information File format               #
# are given in the paper "The Crystallographic Information File (CIF):       #
# a New Standard Archive File for Crystallography" by S. R. Hall, F. H.      #
# Allen and I. D. Brown [Acta Cryst. (1991), A47, 655-685].                  #
#                                                                            #
# The current version of the core CIF dictionary is obtainable from          #
# ftp://ftp.iucr.org/pub/cif_core.dic.                                       #
#                                                                            #
# Software is freely available for graphical display of the structure(s)     #
# in this CIF. For information consult the CIF software page                 #
# http://www.iucr.org/resources/cif/software.                                #
#                                                                            #
# This file may be used for bona fide research purposes within the           #
# scientific community so long as proper attribution is given to the journal # 
# article from which it was obtained.                                        #
#                                                                            #
##############################################################################
data_I
_audit_creation_method     SHELXL-97
_chemical_name_systematic
;
1,3-Bis(2-anilino-2-oxoethyl)-1<i>H</i>-imidazol-3-ium chloride
;
_chemical_name_common     ?
_chemical_formula_moiety     'C19 H19 N4 O2 +, Cl -'
_chemical_formula_sum     'C19 H19 Cl N4 O2'
_chemical_formula_iupac     'C19 H19 N4 O2 +, Cl -'
_chemical_formula_weight     370.83
_chemical_melting_point     ?
_symmetry_cell_setting     monoclinic
_symmetry_space_group_name_H-M     'P 21/c'
_symmetry_space_group_name_Hall     '-P 2ybc'
loop_
    _symmetry_equiv_pos_as_xyz
    'x, y, z'
    '-x, y+1/2, -z+1/2'
    '-x, -y, -z'
    'x, -y-1/2, z-1/2'
_cell_length_a     8.4375(5)
_cell_length_b     12.0446(7)
_cell_length_c     17.5449(10)
_cell_angle_alpha     90.00
_cell_angle_beta     90.789(3)
_cell_angle_gamma     90.00
_cell_volume     1782.85(18)
_cell_formula_units_Z     4
_cell_measurement_reflns_used     1122
_cell_measurement_theta_min     2.9
_cell_measurement_theta_max     18.5
_cell_measurement_temperature     150(2)
_exptl_crystal_description     prism
_exptl_crystal_colour     colourless
_exptl_crystal_size_max     0.11
_exptl_crystal_size_mid     0.09
_exptl_crystal_size_min     0.07
_exptl_crystal_density_diffrn     1.382
_exptl_crystal_density_meas     ?
_exptl_crystal_density_method     'not measured'
_exptl_crystal_F_000     776
_exptl_absorpt_coefficient_mu     0.236
_exptl_absorpt_correction_type     multi-scan
_exptl_absorpt_process_details     '(SADABS; Sheldrick, 2003)'
_exptl_absorpt_correction_T_min     0.9745
_exptl_absorpt_correction_T_max     0.9837
_exptl_special_details     ?
_diffrn_ambient_temperature     150(2)
_diffrn_radiation_type     MoK\a
_diffrn_radiation_wavelength     0.71073
_diffrn_radiation_monochromator     graphite
_diffrn_measurement_device_type     'Bruker SMART APEXII'
_diffrn_measurement_method     \w
_diffrn_detector_area_resol_mean     ?
_diffrn_reflns_number     11822
_diffrn_reflns_av_R_equivalents     0.0624
_diffrn_reflns_av_sigmaI/netI     0.1087
_diffrn_reflns_theta_min     2.05
_diffrn_reflns_theta_max     26.50
_diffrn_reflns_theta_full     26.50
_diffrn_measured_fraction_theta_max     0.997
_diffrn_measured_fraction_theta_full     0.997
_diffrn_reflns_limit_h_min     -10
_diffrn_reflns_limit_h_max     10
_diffrn_reflns_limit_k_min     -11
_diffrn_reflns_limit_k_max     15
_diffrn_reflns_limit_l_min     -21
_diffrn_reflns_limit_l_max     21
_diffrn_standards_number     0
_diffrn_standards_interval_count     0
_diffrn_standards_interval_time     0
_diffrn_standards_decay_%     0
_refine_special_details
;
Refinement of <i>F</i>^2^ against ALL reflections. The weighted <i>R</i>-factor
<i>wR</i> and goodness of fit <i>S</i> are based on <i>F</i>^2^, conventional
<i>R</i>-factors <i>R</i> are based on <i>F</i>, with <i>F</i> set to zero for
negative <i>F</i>^2^. The threshold expression of <i>F</i>^2^ >
\s(<i>F</i>^2^) is used only for calculating <i>R</i>-factors(gt) <i>etc</i>.
and is not relevant to the choice of reflections for refinement.
<i>R</i>-factors based on <i>F</i>^2^ are statistically about twice as large
as those based on <i>F</i>, and <i>R</i>- factors based on ALL data will be
even larger.
;
_reflns_number_total     3684
_reflns_number_gt     1924
_reflns_threshold_expression     I>2\s
_refine_ls_structure_factor_coef     Fsqd
_refine_ls_matrix_type     full
_refine_ls_R_factor_all     0.1220
_refine_ls_R_factor_gt     0.0464
_refine_ls_wR_factor_gt     0.0812
_refine_ls_wR_factor_ref     0.0963
_refine_ls_goodness_of_fit_ref     0.915
_refine_ls_restrained_S_all     0.915
_refine_ls_number_reflns     3684
_refine_ls_number_parameters     311
_refine_ls_number_restraints     0
_refine_ls_hydrogen_treatment     refall
_refine_ls_weighting_scheme     calc
_refine_ls_weighting_details
         'calc w=1/[\s^2^(Fo^2^)+(0.0371P)^2^+0.0000P] where P=(Fo^2^+2Fc^2^)/3'
_atom_sites_solution_hydrogens     geom
_atom_sites_solution_primary     direct
_atom_sites_solution_secondary     difmap
_refine_ls_shift/su_max     0.004
_refine_ls_shift/su_mean     0.000
_refine_diff_density_max     0.245
_refine_diff_density_min     -0.223
_refine_ls_extinction_method     none
_refine_ls_extinction_coef     ?
loop_
    _atom_type_symbol
    _atom_type_description
    _atom_type_scat_dispersion_real
    _atom_type_scat_dispersion_imag
    _atom_type_scat_source
    C C 0.0033 0.0016 'International Tables Vol C Tables 4.2.6.8 and 6.1.1.4'
    H H 0.0000 0.0000 'International Tables Vol C Tables 4.2.6.8 and 6.1.1.4'
    N N 0.0061 0.0033 'International Tables Vol C Tables 4.2.6.8 and 6.1.1.4'
    O O 0.0106 0.0060 'International Tables Vol C Tables 4.2.6.8 and 6.1.1.4'
    Cl Cl 0.1484 0.1585 'International Tables Vol C Tables 4.2.6.8 and 6.1.1.4'
_computing_data_collection     'APEX2 (Bruker, 2007)'
_computing_cell_refinement     'SAINT (Bruker, 2007)'
_computing_data_reduction     'SAINT (Bruker, 2007)'
_computing_structure_solution     'SHELXTL (Sheldrick, 2008)'
_computing_structure_refinement     'SHELXTL (Sheldrick, 2008)'
_computing_molecular_graphics     'SHELXTL (Sheldrick, 2008)'
_computing_publication_material     'DIAMOND (Brandenburg, 2006)'
loop_
    _atom_site_type_symbol
    _atom_site_label
    _atom_site_fract_x
    _atom_site_fract_y
    _atom_site_fract_z
    _atom_site_U_iso_or_equiv
    _atom_site_adp_type
    _atom_site_calc_flag
    _atom_site_refinement_flags
    _atom_site_occupancy
    _atom_site_symmetry_multiplicity
    _atom_site_disorder_assembly
    _atom_site_disorder_group
    C C1 0.2603(3) 0.6481(2) 0.34316(15) 0.0272(6) Uani d . 1 1 . .
    C C2 0.3583(3) 0.5510(2) 0.24844(14) 0.0311(6) Uani d . 1 1 . .
    C C3 0.2750(3) 0.6355(2) 0.21849(16) 0.0320(7) Uani d . 1 1 . .
    C C4 0.1131(3) 0.7918(2) 0.26932(16) 0.0302(6) Uani d . 1 1 . .
    C C5 0.1673(3) 1.0668(2) 0.17161(13) 0.0244(6) Uani d . 1 1 . .
    C C6 0.2754(3) 1.1355(2) 0.20752(15) 0.0306(6) Uani d . 1 1 . .
    C C7 0.3198(3) 1.2344(2) 0.17338(17) 0.0368(7) Uani d . 1 1 . .
    C C8 0.2524(3) 1.2655(3) 0.10441(17) 0.0449(8) Uani d . 1 1 . .
    C C9 0.1429(3) 1.1971(2) 0.06952(16) 0.0421(8) Uani d . 1 1 . .
    C C10 0.1013(3) 1.0980(2) 0.10172(14) 0.0331(7) Uani d . 1 1 . .
    C C11 0.3070(3) 0.3735(2) 0.37508(13) 0.0295(6) Uani d . 1 1 . .
    C C12 0.3050(3) 0.1740(2) 0.40765(12) 0.0283(6) Uani d . 1 1 . .
    C C13 0.1423(3) 0.1560(2) 0.40360(13) 0.0322(7) Uani d . 1 1 . .
    C C14 0.0841(4) 0.0495(2) 0.41476(14) 0.0392(7) Uani d . 1 1 . .
    C C15 0.1843(4) -0.0380(2) 0.42981(14) 0.0405(7) Uani d . 1 1 . .
    C C16 0.3452(4) -0.0205(2) 0.43115(14) 0.0386(7) Uani d . 1 1 . .
    C C17 0.4066(3) 0.0855(2) 0.42045(13) 0.0328(7) Uani d . 1 1 . .
    C C18 0.2067(3) 0.8904(2) 0.23976(13) 0.0274(6) Uani d . 1 1 . .
    C C19 0.4067(3) 0.4786(2) 0.38240(16) 0.0314(7) Uani d . 1 1 . .
    Cl Cl1 0.26726(7) 0.80315(6) 0.03880(3) 0.0388(2) Uani d . 1 1 . .
    H H1 0.231(2) 0.6733(16) 0.3934(11) 0.022(6) Uiso d . 1 1 . .
    H H2 0.416(3) 0.4943(18) 0.2284(12) 0.028(7) Uiso d . 1 1 . .
    H H3 0.264(3) 0.6624(18) 0.1704(13) 0.034(7) Uiso d . 1 1 . .
    H H6 0.320(3) 1.1175(18) 0.2553(12) 0.033(7) Uiso d . 1 1 . .
    H H7 0.392(3) 1.2781(18) 0.2008(12) 0.032(7) Uiso d . 1 1 . .
    H H8 0.282(3) 1.3315(19) 0.0838(13) 0.035(7) Uiso d . 1 1 . .
    H H9 0.091(3) 1.2152(19) 0.0257(13) 0.042(8) Uiso d . 1 1 . .
    H H10 0.023(2) 1.0480(17) 0.0767(11) 0.027(6) Uiso d . 1 1 . .
    H H13 0.068(3) 0.2155(18) 0.3914(11) 0.028(6) Uiso d . 1 1 . .
    H H14 -0.026(3) 0.0440(19) 0.4129(13) 0.043(8) Uiso d . 1 1 . .
    H H15 0.139(3) -0.113(2) 0.4405(12) 0.039(7) Uiso d . 1 1 . .
    H H17 0.522(3) 0.1020(18) 0.4243(12) 0.038(7) Uiso d . 1 1 . .
    H H18 0.424(3) -0.080(2) 0.4398(13) 0.052(8) Uiso d . 1 1 . .
    H H3A 0.020(3) 0.9449(18) 0.1915(13) 0.037(8) Uiso d . 1 1 . .
    H H4A 0.487(3) 0.2905(19) 0.4204(12) 0.044(7) Uiso d . 1 1 . .
    H H19A 0.515(3) 0.4632(17) 0.3747(11) 0.025(7) Uiso d . 1 1 . .
    H H24A 0.072(2) 0.8109(17) 0.3210(12) 0.029(6) Uiso d . 1 1 . .
    H H19B 0.392(3) 0.5105(18) 0.4335(13) 0.035(7) Uiso d . 1 1 . .
    H H24B 0.025(3) 0.7722(17) 0.2349(12) 0.029(7) Uiso d . 1 1 . .
    N N1 0.3482(2) 0.55995(16) 0.32678(11) 0.0268(5) Uani d . 1 1 . .
    N N2 0.2136(2) 0.69471(16) 0.27795(11) 0.0253(5) Uani d . 1 1 . .
    N N3 0.1147(3) 0.96669(17) 0.20510(11) 0.0286(5) Uani d . 1 1 . .
    N N4 0.3760(2) 0.28106(17) 0.40204(11) 0.0297(5) Uani d . 1 1 . .
    O O1 0.34999(19) 0.89706(13) 0.25021(9) 0.0334(4) Uani d . 1 1 . .
    O O2 0.1733(2) 0.37764(14) 0.34706(10) 0.0438(5) Uani d . 1 1 . .
loop_
    _atom_site_aniso_label
    _atom_site_aniso_U_11
    _atom_site_aniso_U_22
    _atom_site_aniso_U_33
    _atom_site_aniso_U_12
    _atom_site_aniso_U_13
    _atom_site_aniso_U_23
    C1 0.0260(15) 0.0289(16) 0.0266(15) -0.0041(12) 0.0008(12) 0.0001(13)
    C2 0.0312(16) 0.0303(16) 0.0317(16) 0.0086(14) 0.0023(13) -0.0032(14)
    C3 0.0300(16) 0.0372(17) 0.0288(15) 0.0026(13) 0.0001(13) 0.0056(14)
    C4 0.0237(15) 0.0287(16) 0.0384(17) 0.0032(13) 0.0004(14) 0.0028(14)
    C5 0.0216(13) 0.0228(14) 0.0289(14) 0.0005(11) 0.0042(12) -0.0003(12)
    C6 0.0289(15) 0.0280(16) 0.0347(17) 0.0020(13) 0.0004(14) -0.0004(13)
    C7 0.0296(16) 0.0288(17) 0.0523(19) 0.0011(13) 0.0042(15) -0.0083(15)
    C8 0.0396(18) 0.0392(19) 0.056(2) -0.0003(16) 0.0123(16) 0.0167(17)
    C9 0.0372(17) 0.050(2) 0.0388(17) -0.0016(16) -0.0035(15) 0.0133(16)
    C10 0.0300(16) 0.0366(17) 0.0326(16) -0.0007(14) -0.0001(13) -0.0004(14)
    C11 0.0252(15) 0.0331(16) 0.0302(14) 0.0024(13) 0.0006(12) 0.0030(12)
    C12 0.0329(16) 0.0292(16) 0.0227(13) 0.0001(13) 0.0021(12) 0.0023(12)
    C13 0.0336(17) 0.0351(18) 0.0279(14) -0.0003(14) -0.0019(13) 0.0040(13)
    C14 0.0385(19) 0.047(2) 0.0322(16) -0.0070(16) -0.0050(14) 0.0011(14)
    C15 0.054(2) 0.0349(19) 0.0322(16) -0.0101(17) -0.0051(15) 0.0017(14)
    C16 0.051(2) 0.0366(18) 0.0284(15) 0.0083(16) -0.0033(14) 0.0005(13)
    C17 0.0341(17) 0.0357(18) 0.0287(15) 0.0039(14) 0.0023(13) 0.0000(13)
    C18 0.0247(15) 0.0299(16) 0.0276(14) 0.0002(13) 0.0011(12) -0.0029(12)
    C19 0.0251(17) 0.0349(17) 0.0341(17) 0.0027(13) -0.0054(14) 0.0062(14)
    Cl1 0.0346(4) 0.0441(4) 0.0375(4) 0.0001(3) -0.0066(3) -0.0045(3)
    N1 0.0215(11) 0.0291(13) 0.0298(12) 0.0011(10) -0.0009(9) 0.0033(10)
    N2 0.0231(11) 0.0233(11) 0.0297(11) 0.0004(10) 0.0004(10) 0.0031(10)
    N3 0.0215(13) 0.0295(13) 0.0348(12) -0.0016(11) -0.0041(11) 0.0045(10)
    N4 0.0230(12) 0.0335(14) 0.0325(12) 0.0013(11) -0.0047(10) 0.0044(11)
    O1 0.0239(10) 0.0311(10) 0.0451(11) -0.0004(8) -0.0039(9) 0.0031(8)
    O2 0.0294(11) 0.0372(12) 0.0644(13) -0.0015(9) -0.0159(10) 0.0118(9)
_geom_special_details
;
All e.s.d.'s (except the e.s.d. in the dihedral angle between two l.s. planes)
are estimated using the full covariance matrix. The cell e.s.d.'s are taken
into account individually in the estimation of e.s.d.'s in distances, angles
and torsion angles; correlations between e.s.d.'s in cell parameters are only
used when they are defined by crystal symmetry. An approximate (isotropic)
treatment of cell e.s.d.'s is used for estimating e.s.d.'s involving l.s.
planes.
;
loop_
    _geom_bond_atom_site_label_1
    _geom_bond_atom_site_label_2
    _geom_bond_site_symmetry_2
    _geom_bond_distance
    _geom_bond_publ_flag
    C1 N1 . 1.329(3) ?
    C1 N2 . 1.329(3) ?
    C1 H1 . 0.97(2) ?
    C2 C3 . 1.340(3) ?
    C2 N1 . 1.382(3) ?
    C2 H2 . 0.91(2) ?
    C3 N2 . 1.371(3) ?
    C3 H3 . 0.91(2) ?
    C4 N2 . 1.451(3) ?
    C4 C18 . 1.522(3) ?
    C4 H24A . 1.00(2) ?
    C4 H24B . 0.98(2) ?
    C5 C6 . 1.378(3) ?
    C5 C10 . 1.392(3) ?
    C5 N3 . 1.415(3) ?
    C6 C7 . 1.387(3) ?
    C6 H6 . 0.94(2) ?
    C7 C8 . 1.382(4) ?
    C7 H7 . 0.94(2) ?
    C8 C9 . 1.376(4) ?
    C8 H8 . 0.91(2) ?
    C9 C10 . 1.368(4) ?
    C9 H9 . 0.91(2) ?
    C10 H10 . 0.99(2) ?
    C11 O2 . 1.225(3) ?
    C11 N4 . 1.340(3) ?
    C11 C19 . 1.523(3) ?
    C12 C17 . 1.384(3) ?
    C12 C13 . 1.391(3) ?
    C12 N4 . 1.426(3) ?
    C13 C14 . 1.387(4) ?
    C13 H13 . 0.97(2) ?
    C14 C15 . 1.375(4) ?
    C14 H14 . 0.93(2) ?
    C15 C16 . 1.374(4) ?
    C15 H15 . 1.00(2) ?
    C16 C17 . 1.392(4) ?
    C16 H18 . 0.99(3) ?
    C17 H17 . 1.00(2) ?
    C18 O1 . 1.223(3) ?
    C18 N3 . 1.343(3) ?
    C19 N1 . 1.464(3) ?
    C19 H19A . 0.94(2) ?
    C19 H19B . 0.99(2) ?
    N3 H3A . 0.87(2) ?
    N4 H4A . 0.99(2) ?
loop_
    _geom_angle_atom_site_label_1
    _geom_angle_atom_site_label_2
    _geom_angle_atom_site_label_3
    _geom_angle_site_symmetry_1
    _geom_angle_site_symmetry_3
    _geom_angle
    _geom_angle_publ_flag
    N1 C1 N2 . . 108.1(2) ?
    N1 C1 H1 . . 126.8(12) ?
    N2 C1 H1 . . 125.1(12) ?
    C3 C2 N1 . . 107.0(2) ?
    C3 C2 H2 . . 134.2(13) ?
    N1 C2 H2 . . 118.8(13) ?
    C2 C3 N2 . . 107.3(2) ?
    C2 C3 H3 . . 133.2(14) ?
    N2 C3 H3 . . 119.0(14) ?
    N2 C4 C18 . . 111.1(2) ?
    N2 C4 H24A . . 107.4(12) ?
    C18 C4 H24A . . 108.4(13) ?
    N2 C4 H24B . . 107.8(13) ?
    C18 C4 H24B . . 111.7(12) ?
    H24A C4 H24B . . 110.3(18) ?
    C6 C5 C10 . . 119.6(2) ?
    C6 C5 N3 . . 122.1(2) ?
    C10 C5 N3 . . 118.2(2) ?
    C5 C6 C7 . . 120.0(2) ?
    C5 C6 H6 . . 121.5(14) ?
    C7 C6 H6 . . 118.6(14) ?
    C8 C7 C6 . . 120.1(3) ?
    C8 C7 H7 . . 123.8(14) ?
    C6 C7 H7 . . 116.0(14) ?
    C9 C8 C7 . . 119.5(3) ?
    C9 C8 H8 . . 122.1(15) ?
    C7 C8 H8 . . 118.3(15) ?
    C10 C9 C8 . . 120.9(3) ?
    C10 C9 H9 . . 115.8(16) ?
    C8 C9 H9 . . 123.3(16) ?
    C9 C10 C5 . . 119.9(3) ?
    C9 C10 H10 . . 121.3(12) ?
    C5 C10 H10 . . 118.8(12) ?
    O2 C11 N4 . . 124.6(2) ?
    O2 C11 C19 . . 120.3(2) ?
    N4 C11 C19 . . 115.1(2) ?
    C17 C12 C13 . . 119.7(2) ?
    C17 C12 N4 . . 116.6(2) ?
    C13 C12 N4 . . 123.6(2) ?
    C14 C13 C12 . . 119.2(3) ?
    C14 C13 H13 . . 118.9(13) ?
    C12 C13 H13 . . 121.8(13) ?
    C15 C14 C13 . . 121.2(3) ?
    C15 C14 H14 . . 124.2(15) ?
    C13 C14 H14 . . 114.6(15) ?
    C16 C15 C14 . . 119.4(3) ?
    C16 C15 H15 . . 121.0(13) ?
    C14 C15 H15 . . 119.6(14) ?
    C15 C16 C17 . . 120.5(3) ?
    C15 C16 H18 . . 123.5(15) ?
    C17 C16 H18 . . 116.0(15) ?
    C12 C17 C16 . . 119.9(3) ?
    C12 C17 H17 . . 117.5(13) ?
    C16 C17 H17 . . 122.6(13) ?
    O1 C18 N3 . . 126.0(2) ?
    O1 C18 C4 . . 121.1(2) ?
    N3 C18 C4 . . 112.9(2) ?
    N1 C19 C11 . . 108.6(2) ?
    N1 C19 H19A . . 110.7(13) ?
    C11 C19 H19A . . 111.0(13) ?
    N1 C19 H19B . . 107.5(13) ?
    C11 C19 H19B . . 109.0(13) ?
    H19A C19 H19B . . 109.9(18) ?
    C1 N1 C2 . . 108.6(2) ?
    C1 N1 C19 . . 125.1(2) ?
    C2 N1 C19 . . 125.9(2) ?
    C1 N2 C3 . . 108.9(2) ?
    C1 N2 C4 . . 126.6(2) ?
    C3 N2 C4 . . 124.5(2) ?
    C18 N3 C5 . . 126.0(2) ?
    C18 N3 H3A . . 116.1(15) ?
    C5 N3 H3A . . 115.7(15) ?
    C11 N4 C12 . . 126.5(2) ?
    C11 N4 H4A . . 115.0(14) ?
    C12 N4 H4A . . 118.5(13) ?
loop_
    _geom_torsion_atom_site_label_1
    _geom_torsion_atom_site_label_2
    _geom_torsion_atom_site_label_3
    _geom_torsion_atom_site_label_4
    _geom_torsion_site_symmetry_1
    _geom_torsion_site_symmetry_2
    _geom_torsion_site_symmetry_3
    _geom_torsion_site_symmetry_4
    _geom_torsion
    _geom_torsion_publ_flag
    N1 C2 C3 N2 . . . . -0.6(3) ?
    C10 C5 C6 C7 . . . . -1.0(4) ?
    N3 C5 C6 C7 . . . . -178.1(2) ?
    C5 C6 C7 C8 . . . . 1.8(4) ?
    C6 C7 C8 C9 . . . . -0.9(4) ?
    C7 C8 C9 C10 . . . . -0.8(4) ?
    C8 C9 C10 C5 . . . . 1.6(4) ?
    C6 C5 C10 C9 . . . . -0.7(4) ?
    N3 C5 C10 C9 . . . . 176.5(2) ?
    C17 C12 C13 C14 . . . . 1.9(4) ?
    N4 C12 C13 C14 . . . . -175.7(2) ?
    C12 C13 C14 C15 . . . . 0.1(4) ?
    C13 C14 C15 C16 . . . . -2.3(4) ?
    C14 C15 C16 C17 . . . . 2.6(4) ?
    C13 C12 C17 C16 . . . . -1.7(4) ?
    N4 C12 C17 C16 . . . . 176.1(2) ?
    C15 C16 C17 C12 . . . . -0.6(4) ?
    N2 C4 C18 O1 . . . . -25.1(3) ?
    N2 C4 C18 N3 . . . . 157.1(2) ?
    O2 C11 C19 N1 . . . . -22.6(3) ?
    N4 C11 C19 N1 . . . . 158.3(2) ?
    N2 C1 N1 C2 . . . . 0.4(3) ?
    N2 C1 N1 C19 . . . . -172.4(2) ?
    C3 C2 N1 C1 . . . . 0.1(3) ?
    C3 C2 N1 C19 . . . . 172.8(2) ?
    C11 C19 N1 C1 . . . . 104.1(3) ?
    C11 C19 N1 C2 . . . . -67.5(3) ?
    N1 C1 N2 C3 . . . . -0.8(3) ?
    N1 C1 N2 C4 . . . . 178.8(2) ?
    C2 C3 N2 C1 . . . . 0.8(3) ?
    C2 C3 N2 C4 . . . . -178.7(2) ?
    C18 C4 N2 C1 . . . . 110.3(3) ?
    C18 C4 N2 C3 . . . . -70.2(3) ?
    O1 C18 N3 C5 . . . . 2.7(4) ?
    C4 C18 N3 C5 . . . . -179.6(2) ?
    C6 C5 N3 C18 . . . . -45.1(3) ?
    C10 C5 N3 C18 . . . . 137.8(2) ?
    O2 C11 N4 C12 . . . . -4.3(4) ?
    C19 C11 N4 C12 . . . . 174.8(2) ?
    C17 C12 N4 C11 . . . . 165.6(2) ?
    C13 C12 N4 C11 . . . . -16.7(4) ?
loop_
    _geom_hbond_atom_site_label_D
    _geom_hbond_atom_site_label_H
    _geom_hbond_atom_site_label_A
    _geom_hbond_site_symmetry_A
    _geom_hbond_distance_DH
    _geom_hbond_distance_HA
    _geom_hbond_distance_DA
    _geom_hbond_angle_DHA
    N3 H3A O2 2 0.87(2) 1.94(2) 2.799(3) 171(2)
    N4 H4A Cl1 2_645 0.99(2) 2.19(2) 3.182(2) 177.4(19)
    C1 H1 Cl1 4_576 0.97(2) 2.58(2) 3.482(3) 155.0(16)
    C2 H2 O1 2_645 0.91(2) 2.32(2) 3.082(3) 140.6(17)
    C13 H13 O2 . 0.97(2) 2.29(2) 2.862(3) 116.9(16)
    C4 H24B O2 2 0.98(2) 2.54(2) 3.308(3) 136.0(16)
data_global
_journal_date_recd_electronic     2012-06-08
_journal_date_accepted     2012-06-15
_journal_name_full     'Acta Crystallographica, Section E'
_journal_year     2012
_journal_volume     68
_journal_issue      7
_journal_page_first     o2232
_journal_page_last     o2232
_journal_paper_category     QO
_journal_paper_doi     10.1107/S1600536812027110
_journal_coeditor_code     RZ2771
_publ_contact_author_name     'Hon Man Lee'
_publ_contact_author_address
;
National Changhua University of Education
Department of Chemistry
Changhua
Taiwan 50058
;
_publ_contact_author_email     'leehm@cc.ncue.edu.tw'
_publ_contact_author_fax     '886-4-7211190'
_publ_contact_author_phone     '886-4-7232105 ext. 3523'
_publ_section_title
;
1,3-Bis(2-anilino-2-oxoethyl)-1<i>H</i>-imidazol-3-ium chloride
;
loop_
    _publ_author_name
    _publ_author_footnote
    _publ_author_address
    'Liao, Chuang-Yi' .
;
National Changhua University of Education
Department of Chemistry
Changhua
Taiwan 50058
;
    'Lee, Hon Man' .
;
National Changhua University of Education
Department of Chemistry
Changhua
Taiwan 50058
;
_publ_section_synopsis     .
