# Supplementary material for: 1,3-Bis(2-anilino-2-oxoeth­yl)-1H-imidazol-3-ium chloride
Source: Acta Crystallogr Sect E Struct Rep Online. 2012 Jun 27;68(Pt 7):o2232. doi: 10.1107/S1600536812027110 (PMC3394023; doi:10.1107/S1600536812027110)
Supplement: Supplementary file 2 [file e-68-o2232-Isup2.hkl]

# 
# h,k,l, Fc-squared, Fo-squared, sigma(Fo-squared) and status flag 
# 
data_I
_shelx_title ' ppc048 in P2(1)/c' 
_shelx_refln_list_code          4 
_shelx_F_calc_maximum      222.87 
_exptl_crystal_F_000       776.00 
_reflns_d_resolution_high  0.7965 
 
loop_ 
 _symmetry_equiv_pos_as_xyz 
 'x, y, z' 
 '-x, y+1/2, -z+1/2' 
 '-x, -y, -z' 
 'x, -y-1/2, z-1/2' 
 
_cell_length_a     8.4375 
_cell_length_b    12.0446 
_cell_length_c    17.5449 
_cell_angle_alpha  90.000 
_cell_angle_beta   90.789 
_cell_angle_gamma  90.000 
 
_shelx_F_squared_multiplier     1.000 
 
loop_ 
 _refln_index_h 
 _refln_index_k 
 _refln_index_l 
 _refln_F_squared_calc 
 _refln_F_squared_meas 
 _refln_F_squared_sigma 
 _refln_observed_status 
   1   0   0       51.38       38.26      5.54 o 
   2   0   0    49669.61    49503.50   1198.82 o 
   3   0   0     1573.47     1525.59     40.82 o 
   4   0   0     2363.69     2636.35     68.62 o 
   5   0   0      764.51      769.43     30.04 o 
   6   0   0       35.60       16.29     21.55 o 
   7   0   0      124.77      116.68     35.77 o 
   8   0   0      418.33      496.76     55.98 o 
   9   0   0       92.89       79.76     48.21 o 
  10   0   0        1.03       57.74     57.74 o 
   1   1   0        0.40       -1.91      3.83 o 
   2   1   0        0.06       -3.15      6.31 o 
   3   1   0     4455.52     4396.29     89.50 o 
   4   1   0       25.02       14.36      7.42 o 
   5   1   0     2118.21     2053.24     45.87 o 
   6   1   0       71.87       82.79     12.38 o 
   7   1   0      499.95      530.55     28.97 o 
   8   1   0      185.14      132.34     29.59 o 
   9   1   0      179.63      228.67     37.74 o 
  10   1   0        7.12       88.94     64.36 o 
   0   2   0      498.58      568.28     22.58 o 
   1   2   0      168.66      158.77      7.53 o 
   2   2   0     8464.51     8409.86    165.71 o 
   3   2   0       27.51       44.62      8.56 o 
   4   2   0     5232.41     5200.68    106.46 o 
   5   2   0      764.65      798.55     30.17 o 
   6   2   0      571.93      582.44     20.38 o 
   7   2   0      458.85      457.22     21.79 o 
   8   2   0      186.04      221.43     26.08 o 
   9   2   0       93.38      108.85     52.57 o 
  10   2   0       10.82       31.66     41.97 o 
   1   3   0      731.91      769.21     17.36 o 
   2   3   0     7404.76     7500.63    138.88 o 
   3   3   0        2.46        0.68      6.50 o 
   4   3   0      501.01      493.72     15.39 o 
   5   3   0     1347.11     1312.06     32.48 o 
   6   3   0      677.09      695.48     24.50 o 
   7   3   0      100.85      123.16     15.57 o 
   8   3   0      647.42      674.54     31.30 o 
   9   3   0      339.61      353.27     69.70 o 
  10   3   0       38.82       26.87     41.83 o 
   0   4   0      403.51      407.87     17.39 o 
   1   4   0      106.77      113.56      8.61 o 
   2   4   0     2356.73     2470.91     48.17 o 
   3   4   0      213.55      229.53     10.69 o 
   4   4   0      400.34      416.93     16.47 o 
   5   4   0       38.58       37.27     10.19 o 
   6   4   0      143.62      150.08     14.19 o 
   7   4   0       95.86       85.45     16.38 o 
   8   4   0      130.19      174.16     26.41 o 
   9   4   0       67.99       17.20     37.20 o 
  10   4   0        0.03       12.03     43.39 o 
   1   5   0      143.64      145.10     11.49 o 
   2   5   0       80.84       90.03      8.83 o 
   3   5   0      203.05      187.61     10.35 o 
   4   5   0       63.11       80.23      9.86 o 
   5   5   0     1633.05     1582.86     39.12 o 
   6   5   0       78.45       76.76     14.72 o 
   7   5   0      334.57      272.72     65.63 o 
   8   5   0       65.57       45.01     32.39 o 
   9   5   0       12.92       59.20     38.96 o 
   0   6   0        2.84       12.24     15.81 o 
   1   6   0       76.26       88.48      9.70 o 
   2   6   0      700.83      701.26     26.71 o 
   3   6   0      102.95       97.62     10.73 o 
   4   6   0      881.22      921.82     25.92 o 
   5   6   0      240.03      289.29     20.71 o 
   6   6   0      200.87      180.11     26.59 o 
   7   6   0      552.67      600.82     34.89 o 
   8   6   0       26.63      -16.81     33.61 o 
   9   6   0       56.18       26.56     40.27 o 
   1   7   0     2953.05     3001.07     65.87 o 
   2   7   0       16.45       17.00     10.84 o 
   3   7   0      412.96      428.90     17.57 o 
   4   7   0       65.88       59.51     13.17 o 
   5   7   0       42.92       40.26     14.49 o 
   6   7   0       58.83       50.33     21.49 o 
   7   7   0       89.98       71.58     42.39 o 
   8   7   0        3.24      -21.90     43.79 o 
   9   7   0       20.31        2.61     57.09 o 
   0   8   0      400.71      392.42     24.42 o 
   1   8   0      130.31      141.15     13.80 o 
   2   8   0        3.01       -6.11     12.22 o 
   3   8   0       26.28       37.65     13.31 o 
   4   8   0        8.46        7.31     15.77 o 
   5   8   0        0.54        3.70     18.20 o 
   6   8   0       28.07       59.79     27.51 o 
   7   8   0       10.07        2.96     42.94 o 
   8   8   0       81.85      119.24     55.93 o 
   1   9   0      582.65      553.97     26.40 o 
   2   9   0      123.06      141.63     31.45 o 
   3   9   0      749.79      777.84     34.44 o 
   4   9   0       40.10       70.90     21.02 o 
   5   9   0      268.73      205.33     45.54 o 
   6   9   0        2.58      -20.77     41.53 o 
   7   9   0       12.48       28.24     51.32 o 
   8   9   0        4.63      -22.02     53.77 o 
   0  10   0      164.46      197.04     32.28 o 
   1  10   0       10.29       15.89     19.83 o 
   2  10   0       26.76        8.40     24.54 o 
   3  10   0       31.37       35.46     19.60 o 
   4  10   0        6.67       31.06     23.07 o 
   5  10   0       35.53       34.14     28.09 o 
   6  10   0      128.63       92.45     51.17 o 
   7  10   0        3.45       -7.62     53.77 o 
   1  11   0      726.16      719.16    116.28 o 
   2  11   0      172.78      136.24     25.40 o 
   3  11   0      188.78      147.40     31.19 o 
   4  11   0        5.51       14.18     28.71 o 
   5  11   0        6.10       33.81     47.05 o 
   6  11   0       44.37        1.35     55.23 o 
   7  11   0        0.82      -17.56     59.64 o 
   0  12   0      985.68     1095.46     84.17 o 
   1  12   0       64.00       73.81     26.17 o 
   2  12   0      265.23      243.07     30.23 o 
   3  12   0        9.16        5.85     32.37 o 
   4  12   0        1.64       44.80     45.70 o 
   5  12   0       29.55       38.17     54.88 o 
   6  12   0        2.82       15.70     56.33 o 
   1  13   0       15.86        1.06     29.02 o 
   2  13   0       36.33       36.91     37.19 o 
   3  13   0        0.03       42.22     57.91 o 
   4  13   0       20.24       62.75     51.87 o 
   5  13   0       52.00       51.57     61.60 o 
   0  14   0        2.21       12.34     54.18 o 
   1  14   0        6.41       10.42     40.88 o 
   2  14   0        0.28       13.71     47.13 o 
   3  14   0        2.38      -24.48     58.34 o 
   4  14   0        6.72        0.35     63.46 o 
   1  15   0       20.58      -26.16     52.32 o 
 -10   1   1        6.51       31.70     59.24 o 
  -9   1   1       44.68       56.33     51.87 o 
  -8   1   1        1.70      -11.04     22.07 o 
  -7   1   1       24.38       18.17     18.79 o 
  -6   1   1      332.52      351.81     16.63 o 
  -5   1   1      189.12      200.76     15.11 o 
  -4   1   1      194.11      187.93     10.83 o 
  -3   1   1      714.27      697.88     16.45 o 
  -2   1   1     3014.34     2761.27     52.07 o 
  -1   1   1      889.62      881.58     20.61 o 
   0   1   1      782.49      790.23     20.29 o 
   1   1   1      913.68      896.15     16.27 o 
   2   1   1    10602.67    10002.96    239.43 o 
   3   1   1      879.32      977.87     28.48 o 
   4   1   1        0.32       -5.02     10.05 o 
   5   1   1       18.76       21.06      9.11 o 
   6   1   1       96.76      101.24     21.93 o 
   7   1   1      162.58      150.34     22.90 o 
   8   1   1      185.37      188.34     31.12 o 
   9   1   1        3.47       -4.62     32.20 o 
  10   1   1       17.96       31.40     56.33 o 
 -10   2   1       32.75       68.82     65.51 o 
  -9   2   1        1.08       22.91     34.12 o 
  -8   2   1      118.92      132.11     26.91 o 
  -7   2   1       35.47       20.76     17.08 o 
  -6   2   1      523.31      553.23     21.65 o 
  -5   2   1      173.90      163.40     17.68 o 
  -4   2   1     1472.35     1513.26     34.53 o 
  -3   2   1      193.92      184.25      9.02 o 
  -2   2   1     3205.30     3357.37     74.60 o 
  -1   2   1      129.82      176.01     10.72 o 
   0   2   1     1281.00     1209.16     28.06 o 
   1   2   1      422.34      444.85     10.66 o 
   2   2   1       44.31       43.72      5.54 o 
   3   2   1     1924.61     1881.44     48.49 o 
   4   2   1        7.04       14.10      8.69 o 
   5   2   1     2104.20     2132.89     52.38 o 
   6   2   1       82.37       89.75     12.28 o 
   7   2   1      835.62      874.38     32.17 o 
   8   2   1        0.34        4.34     23.29 o 
   9   2   1      225.72      279.06     39.55 o 
  10   2   1       13.78       21.50     39.65 o 
 -10   3   1        2.65       35.26     43.69 o 
  -9   3   1       39.91       69.10     28.46 o 
  -8   3   1       61.28       47.34     24.91 o 
  -7   3   1        0.26        3.85     17.31 o 
  -6   3   1      203.27      202.09     17.21 o 
  -5   3   1      385.06      415.05     16.34 o 
  -4   3   1     1711.32     1612.30     37.03 o 
  -3   3   1     1115.46     1155.98     29.28 o 
  -2   3   1     8733.66     8569.61    186.70 o 
  -1   3   1        0.00       -2.42      7.71 o 
   0   3   1     5901.81     5970.44    132.05 o 
   1   3   1      270.83      295.21     18.04 o 
   2   3   1      457.11      444.98     12.77 o 
   3   3   1      484.26      485.19     14.30 o 
   4   3   1       14.20        3.57      7.57 o 
   5   3   1       11.55       21.28      8.89 o 
   6   3   1       10.96        3.29     11.17 o 
   7   3   1        5.13        6.37     13.52 o 
   8   3   1       34.45       50.90     19.45 o 
   9   3   1      167.01      191.10     37.42 o 
  10   3   1       84.76       54.29     42.02 o 
 -10   4   1        0.55       28.44     45.03 o 
  -9   4   1       96.14      133.35     39.20 o 
  -8   4   1       47.66       45.67     24.69 o 
  -7   4   1        0.39        6.71     17.54 o 
  -6   4   1      207.92      211.40     15.71 o 
  -5   4   1      822.36      857.31     22.93 o 
  -4   4   1      732.80      763.46     22.43 o 
  -3   4   1     6953.55     6937.30    152.60 o 
  -2   4   1      632.44      629.77     16.92 o 
  -1   4   1     4885.20     4912.61    110.30 o 
   0   4   1       16.26       18.40      7.74 o 
   1   4   1     2723.22     2715.27     52.76 o 
   2   4   1     1165.40     1259.07     42.57 o 
   3   4   1     1888.44     1967.89     42.73 o 
   4   4   1      322.02      367.54     21.51 o 
   5   4   1      501.62      539.21     18.45 o 
   6   4   1      332.07      353.48     17.41 o 
   7   4   1       52.47       29.35     16.48 o 
   8   4   1      454.46      527.61     43.50 o 
   9   4   1       11.53       29.59     35.44 o 
  10   4   1      171.52      225.03     47.29 o 
  -9   5   1       85.85       77.20     54.68 o 
  -8   5   1      657.42      704.22     39.98 o 
  -7   5   1      247.16      281.81     23.67 o 
  -6   5   1     3464.78     3386.62     73.77 o 
  -5   5   1        1.28       -5.72     11.45 o 
  -4   5   1     1574.74     1601.79     38.03 o 
  -3   5   1       33.06       39.43      8.91 o 
  -2   5   1      454.56      553.45     17.62 o 
  -1   5   1     1473.55     1582.84     36.23 o 
   0   5   1     1083.86     1058.12     28.17 o 
   1   5   1      363.10      382.48     12.27 o 
   2   5   1     1565.79     1461.63     31.61 o 
   3   5   1       51.76       38.28      8.06 o 
   4   5   1       64.82       82.69     17.58 o 
   5   5   1      119.29      114.94     14.67 o 
   6   5   1       49.40       48.89     13.07 o 
   7   5   1      102.31      134.03     19.69 o 
   8   5   1       38.27        7.65     32.62 o 
   9   5   1      232.34      223.38     52.27 o 
  -9   6   1       50.17       47.10     56.99 o 
  -8   6   1      397.36      303.59     57.34 o 
  -7   6   1     1185.70     1238.08     50.58 o 
  -6   6   1      355.50      395.22     27.41 o 
  -5   6   1     2770.12     2878.35     64.18 o 
  -4   6   1      161.16      184.44     13.48 o 
  -3   6   1      951.56      928.05     25.11 o 
  -2   6   1       80.81       88.54     10.10 o 
  -1   6   1      495.20      421.89     20.94 o 
   0   6   1       12.64        6.23      8.13 o 
   1   6   1     1277.20     1227.75     30.12 o 
   2   6   1      343.70      384.71     16.53 o 
   3   6   1     1223.16     1226.80     31.17 o 
   4   6   1     1428.78     1479.23     36.39 o 
   5   6   1        3.54       11.07     11.54 o 
   6   6   1     3124.65     3106.77     74.42 o 
   7   6   1      281.01      212.79     34.38 o 
   8   6   1      575.26      576.06    124.88 o 
   9   6   1       78.76       53.14     40.85 o 
  -9   7   1      101.85      118.54     66.17 o 
  -8   7   1      484.96      536.49     70.13 o 
  -7   7   1        7.10       20.41     28.60 o 
  -6   7   1       95.49       70.16     21.89 o 
  -5   7   1        4.26       -7.96     16.76 o 
  -4   7   1       11.30        8.80     12.31 o 
  -3   7   1       41.37       33.18     11.63 o 
  -2   7   1        7.24        7.68     10.49 o 
  -1   7   1      297.73      293.24     14.43 o 
   0   7   1      730.80      804.01     22.89 o 
   1   7   1      260.19      265.73     18.96 o 
   2   7   1     1627.88     1686.84     37.16 o 
   3   7   1       25.51       20.21     10.75 o 
   4   7   1       20.42       12.43     12.16 o 
   5   7   1      233.47      229.15     34.24 o 
   6   7   1      656.69      572.89     32.51 o 
   7   7   1        5.81       -1.28     31.57 o 
   8   7   1        4.72       -5.97     35.20 o 
   9   7   1       17.26      -11.69     57.59 o 
  -8   8   1        1.89       -7.83     54.03 o 
  -7   8   1       11.52        0.00     46.30 o 
  -6   8   1       43.41       49.53     23.87 o 
  -5   8   1      305.39      317.92     26.12 o 
  -4   8   1      214.85      223.38     35.19 o 
  -3   8   1     1146.99     1161.58     31.92 o 
  -2   8   1       10.10       -6.31     12.63 o 
  -1   8   1       81.65       67.47     14.85 o 
   0   8   1      575.81      608.73     21.06 o 
   1   8   1       34.05       32.61     11.80 o 
   2   8   1     1514.63     1503.79     37.92 o 
   3   8   1        2.42       -6.33     12.67 o 
   4   8   1        0.04       -7.11     14.21 o 
   5   8   1      134.26      125.76     18.61 o 
   6   8   1       52.84       46.60     39.13 o 
   7   8   1       15.44        1.40     42.29 o 
   8   8   1      245.27      382.19     64.81 o 
  -8   9   1      431.48      451.82     78.20 o 
  -7   9   1        0.03      -24.81     49.61 o 
  -6   9   1       65.95       72.93     30.56 o 
  -5   9   1      120.45      178.77     25.86 o 
  -4   9   1       41.33       80.26     22.42 o 
  -3   9   1        1.03       16.06     25.35 o 
  -2   9   1      545.55      561.16     36.58 o 
  -1   9   1      165.90      183.72     32.91 o 
   0   9   1      540.31      560.47     35.64 o 
   1   9   1       28.07       48.50     21.23 o 
   2   9   1      198.79      262.83     32.54 o 
   3   9   1        0.01       11.52     15.79 o 
   4   9   1      535.30      560.46     32.89 o 
   5   9   1        0.01       -6.13     24.77 o 
   6   9   1       45.84       64.21     45.30 o 
   7   9   1       24.20       -5.72     50.16 o 
   8   9   1      157.14      157.41     62.05 o 
  -7  10   1        1.37       38.83     55.03 o 
  -6  10   1       57.01       -3.46     45.80 o 
  -5  10   1       13.10        7.87     30.67 o 
  -4  10   1      227.33      240.81     28.31 o 
  -3  10   1       94.32      114.07     27.49 o 
  -2  10   1      579.46      562.60     33.56 o 
  -1  10   1      848.46      834.65     41.64 o 
   0  10   1     1339.08     1281.30     43.99 o 
   1  10   1      525.29      496.78     27.41 o 
   2  10   1      182.50      189.68     22.29 o 
   3  10   1      159.16      141.03     20.96 o 
   4  10   1      614.36      518.34     82.52 o 
   5  10   1      329.67      273.84     52.22 o 
   6  10   1       30.58       27.79     45.90 o 
   7  10   1       57.99        5.37     53.62 o 
  -7  11   1        1.89       81.82     62.05 o 
  -6  11   1       15.39      -16.55     53.37 o 
  -5  11   1       62.50       95.59     42.26 o 
  -4  11   1      169.99      142.78     47.96 o 
  -3  11   1      154.12      142.71     31.55 o 
  -2  11   1      475.35      418.10     31.28 o 
  -1  11   1      711.61      581.03     82.37 o 
   0  11   1        0.40       -7.22     26.14 o 
   1  11   1        0.08      -14.55     29.10 o 
   2  11   1      199.26      138.06     24.17 o 
   3  11   1       99.48       84.65     22.77 o 
   4  11   1        6.05       28.19     43.04 o 
   5  11   1        6.06        9.93     47.71 o 
   6  11   1      154.36      174.42     57.39 o 
   7  11   1        0.19       -4.16     58.54 o 
  -6  12   1       87.44       49.16     58.99 o 
  -5  12   1       97.88      113.37     57.69 o 
  -4  12   1      112.23       58.27     33.37 o 
  -3  12   1      470.43      500.96     44.14 o 
  -2  12   1       51.94       18.63     30.86 o 
  -1  12   1       77.01       23.80     31.00 o 
   0  12   1      853.29      835.70     63.48 o 
   1  12   1       11.61        5.43     25.53 o 
   2  12   1      351.65      356.96     33.50 o 
   3  12   1       12.30        4.70     35.79 o 
   4  12   1       22.52      -22.15     44.29 o 
   5  12   1        7.84       -5.77     53.82 o 
   6  12   1       13.18      -27.19     54.38 o 
  -5  13   1        4.41      -27.99     55.98 o 
  -4  13   1       80.46       97.37     55.33 o 
  -3  13   1        1.48      -20.52     41.03 o 
  -2  13   1       44.12       26.73     40.46 o 
  -1  13   1        7.48      -14.48     28.95 o 
   0  13   1      154.60      100.13     36.46 o 
   1  13   1        4.26      -11.52     28.54 o 
   2  13   1       96.17      108.53     37.23 o 
   3  13   1        2.25        5.57     50.36 o 
   4  13   1        0.70      -11.79     54.03 o 
   5  13   1       71.18       72.08     58.54 o 
  -3  14   1        8.47      -13.53     42.35 o 
  -2  14   1       63.51       91.85     43.18 o 
  -1  14   1        1.02       23.50     39.56 o 
   0  14   1       24.37      -18.86     37.73 o 
   1  14   1       64.18       85.21     34.68 o 
   2  14   1       36.32       24.03     50.39 o 
   3  14   1       29.07       49.81     63.41 o 
  -1  15   1      103.78       87.54     47.45 o 
   0  15   1      217.44      292.19     42.74 o 
   1  15   1       80.87       27.11     45.44 o 
  -9   0   2       92.47       94.06     52.07 o 
  -8   0   2       31.74       63.86     43.19 o 
  -7   0   2      200.36      151.59     26.05 o 
  -6   0   2     3444.57     3486.44     92.32 o 
  -5   0   2      713.93      792.41     39.10 o 
  -4   0   2     2404.28     2259.82     59.90 o 
  -3   0   2     3942.39     3882.52     97.70 o 
  -2   0   2    10956.02    10573.87    258.49 o 
  -1   0   2     5166.61     4503.42    129.40 o 
   0   0   2     6197.11     5574.64    135.88 o 
   1   0   2     3893.43     3728.46    106.63 o 
   2   0   2      782.93      737.93     30.71 o 
   3   0   2     2066.38     2075.95     76.36 o 
   4   0   2       89.84      101.71     15.49 o 
   5   0   2     2183.05     2111.37     81.99 o 
   6   0   2       24.40        6.66     20.72 o 
   7   0   2     1540.55     1434.96     66.78 o 
   8   0   2        3.29        9.63     40.13 o 
   9   0   2     1049.66      990.52     81.92 o 
  10   0   2        3.42       15.50     57.79 o 
  -9   1   2      187.33      185.10     52.37 o 
  -8   1   2      594.71      549.68     32.69 o 
  -7   1   2       45.78       54.80     17.41 o 
  -6   1   2      500.64      460.38     16.94 o 
  -5   1   2      516.86      508.46     15.97 o 
  -4   1   2      347.84      390.33     12.93 o 
  -3   1   2     3907.69     3729.27     66.51 o 
  -2   1   2     1569.06     1488.77     32.01 o 
  -1   1   2      160.51      134.85      5.66 o 
   0   1   2      582.33      650.38     13.22 o 
   1   1   2     5409.60     4774.86    104.20 o 
   2   1   2      380.75      358.88      9.23 o 
   3   1   2     1248.21     1289.14     28.09 o 
   4   1   2        0.52        8.06      7.90 o 
   5   1   2      915.16      887.96     29.45 o 
   6   1   2      285.65      271.73     19.30 o 
   7   1   2      128.82      118.72     25.10 o 
   8   1   2      421.86      433.36     30.10 o 
   9   1   2      191.34      201.12     29.84 o 
  10   1   2       57.15       62.32     42.12 o 
 -10   2   2      129.20      251.17     68.32 o 
  -9   2   2      121.35      115.73     34.08 o 
  -8   2   2      414.82      445.09     37.71 o 
  -7   2   2       45.56       15.65     16.96 o 
  -6   2   2       12.45       11.62     13.52 o 
  -5   2   2       18.00       20.19     10.19 o 
  -4   2   2       69.83       64.32      8.80 o 
  -3   2   2        1.38        4.59      6.56 o 
  -2   2   2     5933.73     5864.34    130.16 o 
  -1   2   2     1570.44     1685.19     51.35 o 
   0   2   2     1478.18     1457.80     33.86 o 
   1   2   2     5397.81     5418.31     94.15 o 
   2   2   2      234.15      253.12      7.72 o 
   3   2   2     1014.33     1040.64     22.14 o 
   4   2   2       80.85      114.84     12.48 o 
   5   2   2      551.99      537.69     15.91 o 
   6   2   2        1.32        6.73     10.97 o 
   7   2   2      156.66      165.77     19.22 o 
   8   2   2      125.51       92.11     24.40 o 
   9   2   2       71.38       68.45     28.16 o 
  10   2   2      144.27       65.76     62.15 o 
 -10   3   2       39.52       50.41     71.48 o 
  -9   3   2       79.02       47.92     35.38 o 
  -8   3   2      293.34      297.28     49.13 o 
  -7   3   2        1.07       27.27     17.40 o 
  -6   3   2        1.36       15.60     13.79 o 
  -5   3   2        9.38       11.54     10.66 o 
  -4   3   2     1439.65     1483.94     34.60 o 
  -3   3   2      235.09      261.60     14.57 o 
  -2   3   2     3274.76     3185.41     80.89 o 
  -1   3   2     2984.18     2885.14     73.29 o 
   0   3   2      417.82      427.79     11.03 o 
   1   3   2     1564.77     1573.92     29.24 o 
   2   3   2     3914.50     4004.47     70.73 o 
   3   3   2      245.75      271.06     11.39 o 
   4   3   2      904.11      848.88     20.23 o 
   5   3   2        0.03        7.71      8.71 o 
   6   3   2       39.07       22.66     11.22 o 
   7   3   2      311.19      341.08     19.55 o 
   8   3   2        3.76       17.94     23.35 o 
   9   3   2        3.85       19.36     27.77 o 
  10   3   2       74.12       77.51     42.71 o 
 -10   4   2        3.89       10.03     66.97 o 
  -9   4   2      100.45      122.46     38.93 o 
  -8   4   2       99.97       98.13     26.45 o 
  -7   4   2       61.37       67.04     33.84 o 
  -6   4   2      272.11      287.68     18.30 o 
  -5   4   2       43.96       58.19     12.88 o 
  -4   4   2      551.97      565.28     19.67 o 
  -3   4   2      285.87      294.02     12.64 o 
  -2   4   2     1400.24     1398.87     34.44 o 
  -1   4   2      274.24      278.14     11.78 o 
   0   4   2     3340.43     3377.09     70.51 o 
   1   4   2     2976.13     2901.52     60.58 o 
   2   4   2     5662.42     5715.90    100.35 o 
   3   4   2     2618.93     2651.67     51.96 o 
   4   4   2      466.14      465.60     14.46 o 
   5   4   2       91.30       97.26     11.40 o 
   6   4   2      364.97      333.42     22.78 o 
   7   4   2      239.33      244.29     19.07 o 
   8   4   2       59.53       65.70     24.63 o 
   9   4   2      177.08      165.89     38.12 o 
  10   4   2      101.00       46.86     42.03 o 
  -9   5   2       13.62       97.52     60.75 o 
  -8   5   2       45.42       73.66     31.53 o 
  -7   5   2      310.19      332.15     29.00 o 
  -6   5   2     1114.86     1112.74     64.67 o 
  -5   5   2        1.55       -6.26     12.53 o 
  -4   5   2      299.49      286.79     18.96 o 
  -3   5   2      781.21      785.92     21.49 o 
  -2   5   2     1823.92     1899.91     42.08 o 
  -1   5   2        1.23       -4.59      9.18 o 
   0   5   2     1610.81     1676.74     37.75 o 
   1   5   2        7.23       -0.24      6.62 o 
   2   5   2     2565.90     2760.14     54.00 o 
   3   5   2      622.79      673.70     21.98 o 
   4   5   2       73.33       95.21     10.02 o 
   5   5   2       60.42       47.12     11.22 o 
   6   5   2     1348.68     1406.16     36.37 o 
   7   5   2       62.12       83.81     23.51 o 
   8   5   2      395.89      338.45     68.17 o 
   9   5   2       50.80       35.91     37.93 o 
  -9   6   2        6.07        6.17     63.11 o 
  -8   6   2        2.03       -7.50     36.02 o 
  -7   6   2       59.49       53.02     24.74 o 
  -6   6   2      746.84      690.12     34.81 o 
  -5   6   2        0.65       -3.96     14.01 o 
  -4   6   2      158.15      156.55     13.02 o 
  -3   6   2      738.73      807.25     23.08 o 
  -2   6   2     1071.33     1130.85     30.54 o 
  -1   6   2     1496.09     1695.51     43.29 o 
   0   6   2      895.87      889.84     27.60 o 
   1   6   2      300.76      335.37     12.53 o 
   2   6   2       41.89       31.17      7.97 o 
   3   6   2       94.16      100.58      9.98 o 
   4   6   2       75.22       84.96     10.88 o 
   5   6   2       26.51       47.93     12.16 o 
   6   6   2      125.24      146.39     18.33 o 
   7   6   2        0.80        2.86     23.89 o 
   8   6   2        0.00        0.18     32.96 o 
   9   6   2        8.12        0.97     38.70 o 
  -9   7   2        0.02       20.62     63.86 o 
  -8   7   2        5.56       -5.52     54.08 o 
  -7   7   2       93.88       95.12     35.39 o 
  -6   7   2      738.18      760.23     38.45 o 
  -5   7   2     1296.45     1346.65     50.86 o 
  -4   7   2       31.64       28.04     12.33 o 
  -3   7   2      949.24      908.81     25.87 o 
  -2   7   2      625.19      647.27     20.82 o 
  -1   7   2       14.37        6.70     10.99 o 
   0   7   2       76.40      104.22     12.94 o 
   1   7   2      212.89      200.65     11.85 o 
   2   7   2      218.65      234.51     14.32 o 
   3   7   2       97.21      114.55     21.77 o 
   4   7   2       16.08       -5.68     11.37 o 
   5   7   2      154.54      138.46     15.36 o 
   6   7   2      218.24      298.35     69.68 o 
   7   7   2       34.42       12.39     31.10 o 
   8   7   2      147.57      104.01     39.43 o 
   9   7   2       18.58       66.79     43.36 o 
  -8   8   2      212.61      212.19     62.20 o 
  -7   8   2      398.23      506.14     44.93 o 
  -6   8   2      314.85      304.00     38.24 o 
  -5   8   2      405.24      367.31     28.42 o 
  -4   8   2       93.83      117.10     20.60 o 
  -3   8   2       24.34       21.78     19.83 o 
  -2   8   2      180.69      173.02     14.65 o 
  -1   8   2       16.04        6.00     15.61 o 
   0   8   2      761.31      735.37     23.19 o 
   1   8   2       83.89      113.34     16.44 o 
   2   8   2     1481.63     1422.11     36.43 o 
   3   8   2      172.66      172.58     15.13 o 
   4   8   2     1466.55     1453.32     51.91 o 
   5   8   2       76.55       78.19     27.14 o 
   6   8   2       43.64       25.40     29.81 o 
   7   8   2      157.57      168.51     37.23 o 
   8   8   2      202.07      160.99     41.92 o 
  -8   9   2       49.35      111.81     67.67 o 
  -7   9   2      125.35      284.73     61.80 o 
  -6   9   2       32.54       64.89     30.80 o 
  -5   9   2      340.06      369.17     39.28 o 
  -4   9   2      162.44      151.08     24.26 o 
  -3   9   2     1271.09     1292.90     50.16 o 
  -2   9   2      254.22      269.77     36.25 o 
  -1   9   2      319.45      367.46     27.32 o 
   0   9   2        2.03       -6.53     15.57 o 
   1   9   2      318.61      317.10     21.02 o 
   2   9   2      200.82      223.01     27.51 o 
   3   9   2       36.64       28.94     15.01 o 
   4   9   2     1079.92     1049.27     48.11 o 
   5   9   2      252.24      212.31     33.19 o 
   6   9   2      509.72      410.58     58.34 o 
   7   9   2      117.78      114.27     53.07 o 
   8   9   2      186.70      224.28     63.31 o 
  -7  10   2      107.82       89.89     58.24 o 
  -6  10   2      202.38      275.40     39.84 o 
  -5  10   2      123.83      119.19     61.68 o 
  -4  10   2      219.29      239.28     53.50 o 
  -3  10   2      133.95      139.75     27.48 o 
  -2  10   2        1.51       -9.28     18.56 o 
  -1  10   2        0.08       -5.93     19.59 o 
   0  10   2      229.02      261.41     38.72 o 
   1  10   2      427.52      445.93     26.30 o 
   2  10   2      496.05      473.48     26.94 o 
   3  10   2      365.72      377.16     30.49 o 
   4  10   2        0.68       33.56     29.76 o 
   5  10   2      257.19      302.33     54.13 o 
   6  10   2        0.79        7.02     46.25 o 
   7  10   2      382.72      448.71     70.23 o 
  -7  11   2       20.02        3.41     63.21 o 
  -6  11   2        4.92        5.47     54.63 o 
  -5  11   2       34.88       47.03     33.81 o 
  -4  11   2        8.03      -14.31     28.73 o 
  -3  11   2      275.46      303.95     35.61 o 
  -2  11   2        9.47      -12.14     27.34 o 
  -1  11   2      105.13      137.62     60.42 o 
   0  11   2      314.43      354.85     55.76 o 
   1  11   2       48.75       51.98     21.24 o 
   2  11   2      751.48      703.77     55.14 o 
   3  11   2       42.71       53.29     22.02 o 
   4  11   2      206.27      297.77     55.33 o 
   5  11   2      154.01      136.04     52.02 o 
   6  11   2       43.36       71.58     55.23 o 
   7  11   2        0.09        2.01     61.75 o 
  -6  12   2       36.08        5.62     57.99 o 
  -5  12   2       59.74      -24.96     49.91 o 
  -4  12   2       84.77      126.54     38.65 o 
  -3  12   2        0.11       21.03     32.98 o 
  -2  12   2       14.95       -4.12     30.38 o 
  -1  12   2       21.99        6.25     31.68 o 
   0  12   2      105.53      114.53     46.23 o 
   1  12   2        1.43      -13.02     26.03 o 
   2  12   2       21.98      -13.49     26.98 o 
   3  12   2       21.68      -16.93     33.85 o 
   4  12   2       32.98       93.30     50.41 o 
   5  12   2       30.05       23.53     50.31 o 
   6  12   2       45.11       38.58     59.94 o 
  -5  13   2       62.29       12.84     61.75 o 
  -4  13   2       15.64       10.77     39.23 o 
  -3  13   2       78.64       67.30     49.39 o 
  -2  13   2        2.52       22.87     41.53 o 
  -1  13   2        0.07       52.75     35.96 o 
   0  13   2        0.63      -16.86     41.43 o 
   1  13   2       45.23       40.39     31.60 o 
   2  13   2        3.46      -15.09     30.18 o 
   3  13   2       20.37       11.19     52.27 o 
   4  13   2        4.39      -10.79     56.23 o 
   5  13   2        0.03      -10.23     57.79 o 
  -3  14   2       20.35       38.77     41.29 o 
  -2  14   2       28.62       68.31     40.57 o 
  -1  14   2        4.87      -18.47     36.95 o 
   0  14   2        4.79      -16.31     32.62 o 
   1  14   2        6.43      -16.28     39.70 o 
   2  14   2        0.78        7.62     59.19 o 
   3  14   2       41.73       28.39     60.90 o 
   0  15   2        1.32      -18.70     37.41 o 
  -9   1   3        0.47      -15.09     32.09 o 
  -8   1   3       26.48       20.85     22.63 o 
  -7   1   3        0.03       -4.26     15.94 o 
  -6   1   3      412.45      408.24     18.85 o 
  -5   1   3       39.02       43.58      8.96 o 
  -4   1   3     1383.37     1366.81     27.77 o 
  -3   1   3      707.66      724.18     17.48 o 
  -2   1   3     1560.23     1517.45     33.66 o 
  -1   1   3     1232.34     1206.05     28.26 o 
   0   1   3    13860.82    13225.15    227.49 o 
   1   1   3     1834.45     1898.65     42.92 o 
   2   1   3      112.60      109.35      5.34 o 
   3   1   3        4.52        4.23      6.41 o 
   4   1   3      591.07      647.33     20.13 o 
   5   1   3      126.45      143.60     12.21 o 
   6   1   3      206.84      227.32     15.88 o 
   7   1   3       34.98       37.48     15.43 o 
   8   1   3       12.91       21.10     22.07 o 
   9   1   3        4.88        0.93     35.25 o 
  10   1   3       21.53       41.80     43.77 o 
 -10   2   3       61.53       75.09     55.18 o 
  -9   2   3       98.19      113.36     35.92 o 
  -8   2   3      373.82      338.26     41.03 o 
  -7   2   3       18.39       -6.63     18.84 o 
  -6   2   3      104.25      100.62     16.10 o 
  -5   2   3        0.47       -2.72      9.01 o 
  -4   2   3     2632.22     2605.58     56.03 o 
  -3   2   3     2178.30     2128.35     45.82 o 
  -2   2   3     4356.44     4481.77    100.82 o 
  -1   2   3     9212.87     9099.68    200.40 o 
   0   2   3      448.13      443.41     13.51 o 
   1   2   3        0.16       13.73      5.43 o 
   2   2   3     2377.23     2361.07     42.05 o 
   3   2   3        1.44       -2.50      5.00 o 
   4   2   3     2863.34     2799.86     54.55 o 
   5   2   3       67.23       66.67      9.74 o 
   6   2   3      445.93      434.68     19.85 o 
   7   2   3      176.29      127.29     22.15 o 
   8   2   3      407.41      371.52     34.98 o 
   9   2   3      550.92      535.50     44.20 o 
  10   2   3      253.38      291.62     50.22 o 
 -10   3   3        0.04      -28.54     57.09 o 
  -9   3   3        3.43       63.26     47.81 o 
  -8   3   3      915.78      778.58     67.02 o 
  -7   3   3        7.38      -12.48     24.95 o 
  -6   3   3     1225.74     1206.64     44.13 o 
  -5   3   3       15.54       19.27     11.47 o 
  -4   3   3      346.82      368.12     17.75 o 
  -3   3   3       94.70      100.70      8.47 o 
  -2   3   3     1421.73     1356.14     44.48 o 
  -1   3   3      167.71      141.05     12.38 o 
   0   3   3     1302.21     1260.98     31.07 o 
   1   3   3       90.72      106.49      5.77 o 
   2   3   3      828.46      850.00     17.63 o 
   3   3   3      645.39      585.34     14.57 o 
   4   3   3        0.05        3.75      6.75 o 
   5   3   3     1280.03     1242.48     28.28 o 
   6   3   3      175.30      175.86     12.84 o 
   7   3   3      506.85      552.85     32.41 o 
   8   3   3       52.72       35.08     24.08 o 
   9   3   3        7.71       -8.36     27.91 o 
  10   3   3       46.72       83.82     63.56 o 
 -10   4   3       36.12      131.58     84.88 o 
  -9   4   3      103.25      109.71     51.02 o 
  -8   4   3      100.90       56.63     41.59 o 
  -7   4   3        2.60        7.90     27.27 o 
  -6   4   3      433.75      419.84     72.21 o 
  -5   4   3       18.34       23.14     13.07 o 
  -4   4   3       10.41        0.07     10.07 o 
  -3   4   3      590.93      486.57     25.84 o 
  -2   4   3      215.74      254.09     16.80 o 
  -1   4   3     1197.58     1133.83     29.66 o 
   0   4   3     1355.41     1265.05     28.65 o 
   1   4   3      605.98      578.80     13.49 o 
   2   4   3     2022.96     2002.75     37.36 o 
   3   4   3       47.52       74.84      7.74 o 
   4   4   3     4324.05     4301.65     82.34 o 
   5   4   3       34.24       31.92      9.60 o 
   6   4   3     2045.47     1982.27     42.73 o 
   7   4   3      307.32      304.67     27.98 o 
   8   4   3       27.93      -11.52     23.69 o 
   9   4   3       14.87        3.73     35.06 o 
  10   4   3        1.86       30.05     43.37 o 
  -9   5   3       48.53       46.83     53.27 o 
  -8   5   3        1.36      -15.07     30.15 o 
  -7   5   3     1240.01     1173.95     92.75 o 
  -6   5   3        3.62        9.00     19.35 o 
  -5   5   3      253.28      271.97     20.74 o 
  -4   5   3      363.32      354.22     15.07 o 
  -3   5   3     4222.38     4400.47     99.79 o 
  -2   5   3     1549.13     1458.18     33.88 o 
  -1   5   3     4925.72     4953.27    112.33 o 
   0   5   3     2796.83     2811.75     72.59 o 
   1   5   3     1887.97     1845.52     37.52 o 
   2   5   3      780.89      739.48     17.48 o 
   3   5   3     3053.27     3102.01     60.51 o 
   4   5   3       32.22       35.04      9.14 o 
   5   5   3      103.68      117.15     11.50 o 
   6   5   3       21.89        2.92     18.00 o 
   7   5   3       65.73       29.81     22.92 o 
   8   5   3       23.17       43.86     26.14 o 
   9   5   3      271.20      293.87     43.52 o 
  -9   6   3       28.62       43.29     69.68 o 
  -8   6   3       10.21       19.21     33.74 o 
  -7   6   3      108.38      156.63     40.81 o 
  -6   6   3       34.66       42.05     21.66 o 
  -5   6   3      262.48      274.61     23.88 o 
  -4   6   3       12.82        4.00     11.46 o 
  -3   6   3      474.17      473.09     16.87 o 
  -2   6   3      359.39      383.95     20.20 o 
  -1   6   3     1116.05     1071.13     30.50 o 
   0   6   3     1556.71     1439.61     34.25 o 
   1   6   3     3209.50     3369.84     72.48 o 
   2   6   3     2258.21     2218.79     42.34 o 
   3   6   3        5.91       -4.48      8.96 o 
   4   6   3       85.28       92.33     10.96 o 
   5   6   3     2573.18     2641.58     54.61 o 
   6   6   3        3.91       11.48     29.82 o 
   7   6   3     1102.76     1079.70     47.41 o 
   8   6   3      254.34      308.81     40.95 o 
   9   6   3        5.27       15.14     41.30 o 
  -9   7   3      190.49      262.40     79.76 o 
  -8   7   3      135.85      158.20     40.49 o 
  -7   7   3       82.22      157.77     85.08 o 
  -6   7   3      384.52      437.63     31.33 o 
  -5   7   3       30.05       35.56     19.29 o 
  -4   7   3      350.87      433.44     40.01 o 
  -3   7   3      107.68      119.84     17.25 o 
  -2   7   3      323.99      312.91     15.11 o 
  -1   7   3      468.94      495.62     20.12 o 
   0   7   3      227.67      213.62     12.92 o 
   1   7   3      202.71      218.74     19.19 o 
   2   7   3      241.41      199.11     22.27 o 
   3   7   3       92.98      107.98     11.58 o 
   4   7   3      525.33      514.04     21.07 o 
   5   7   3      782.52      732.43     35.66 o 
   6   7   3      365.89      363.52     30.54 o 
   7   7   3      272.05      320.80     40.81 o 
   8   7   3        3.20       12.58     35.93 o 
   9   7   3        0.34      -20.50     41.00 o 
  -8   8   3       46.49       82.72     59.79 o 
  -7   8   3      111.41      186.15     45.02 o 
  -6   8   3       12.18        9.59     27.29 o 
  -5   8   3        3.77       27.61     21.35 o 
  -4   8   3       43.76       16.91     20.06 o 
  -3   8   3       18.39       15.35     17.54 o 
  -2   8   3      138.85      133.21     15.42 o 
  -1   8   3      132.19      148.25     19.55 o 
   0   8   3      198.98      189.01     15.63 o 
   1   8   3      975.84      985.14     27.81 o 
   2   8   3        2.10        2.88     11.90 o 
   3   8   3       22.43       20.06     13.14 o 
   4   8   3      594.03      609.79     28.41 o 
   5   8   3      151.18      130.26     26.15 o 
   6   8   3      227.12      208.09     28.28 o 
   7   8   3       11.96       28.99     35.68 o 
   8   8   3       16.88        2.83     39.19 o 
  -8   9   3      151.73      286.28     74.49 o 
  -7   9   3       25.86       28.79     36.28 o 
  -6   9   3      141.70      210.06     35.23 o 
  -5   9   3      187.53      147.34     43.04 o 
  -4   9   3        7.63        9.79     21.51 o 
  -3   9   3       20.06        9.69     20.68 o 
  -2   9   3      133.06      135.89     26.21 o 
  -1   9   3     1172.92     1168.08     40.09 o 
   0   9   3        2.71        0.52     20.94 o 
   1   9   3     1324.72     1369.14     42.52 o 
   2   9   3      161.78      140.66     37.38 o 
   3   9   3       15.18        4.29     15.15 o 
   4   9   3       31.34       13.28     49.03 o 
   5   9   3      193.48      131.66     32.02 o 
   6   9   3       28.82        9.18     42.19 o 
   7   9   3        3.69       -1.30     48.76 o 
   8   9   3        2.14       -0.40     54.68 o 
  -7  10   3        6.07      -16.80     57.39 o 
  -6  10   3        3.27       14.13     33.11 o 
  -5  10   3       12.13      -13.69     28.59 o 
  -4  10   3       59.09       13.85     26.60 o 
  -3  10   3      275.45      316.92     33.49 o 
  -2  10   3        3.83       -4.86     24.07 o 
  -1  10   3      709.92      658.03     35.03 o 
   0  10   3      649.37      705.37     35.98 o 
   1  10   3       34.18       11.78     21.55 o 
   2  10   3      624.23      594.51     35.46 o 
   3  10   3      144.08      148.08     21.38 o 
   4  10   3        2.45       21.90     30.08 o 
   5  10   3       15.93       31.90     45.50 o 
   6  10   3       10.70        6.42     47.30 o 
   7  10   3      156.50      124.86     60.20 o 
  -7  11   3       10.19       94.51     64.96 o 
  -6  11   3       24.24       19.95     44.09 o 
  -5  11   3        0.51      -14.30     31.61 o 
  -4  11   3       10.53       -5.48     29.76 o 
  -3  11   3       11.23       33.21     29.82 o 
  -2  11   3      234.77      243.00     33.44 o 
  -1  11   3      111.97      135.68     35.84 o 
   0  11   3      485.05      402.87     45.65 o 
   1  11   3      275.96      235.27     24.57 o 
   2  11   3      143.39      122.97     35.07 o 
   3  11   3      135.25      184.41     36.24 o 
   4  11   3        2.31      -15.39     30.78 o 
   5  11   3      213.53      255.88     56.94 o 
   6  11   3      150.80      195.89     59.99 o 
   7  11   3      192.33      180.09     66.01 o 
  -6  12   3        8.80      -26.29     58.44 o 
  -5  12   3       24.36       15.27     59.12 o 
  -4  12   3       11.97       29.70     34.36 o 
  -3  12   3       10.16       -2.56     31.46 o 
  -2  12   3       81.56       41.57     30.67 o 
  -1  12   3        1.86      -14.57     29.15 o 
   0  12   3       67.73       70.46     32.26 o 
   1  12   3       32.42       16.20     27.09 o 
   2  12   3       21.59       24.76     28.49 o 
   3  12   3       73.87       39.89     36.24 o 
   4  12   3      122.87       81.92     54.48 o 
   5  12   3      135.77      144.32     58.44 o 
   6  12   3       15.47      -29.14     58.29 o 
  -5  13   3        5.56       59.39     60.65 o 
  -4  13   3       67.79       94.13     39.51 o 
  -3  13   3        9.51      -27.74     55.48 o 
  -2  13   3       56.84       35.68     35.48 o 
  -1  13   3       16.63       11.07     34.27 o 
   0  13   3       31.12       12.46     29.80 o 
   1  13   3      179.11      241.23     34.07 o 
   2  13   3       40.75      -18.99     37.98 o 
   3  13   3      399.53      425.88     69.63 o 
   4  13   3       15.63      -28.44     58.29 o 
   5  13   3      154.17      152.50     64.61 o 
  -3  14   3      143.11      212.21     44.31 o 
  -2  14   3      267.53      298.86     46.21 o 
  -1  14   3      123.35       98.92     40.10 o 
   0  14   3      187.84      221.85     47.74 o 
   1  14   3       42.19        5.44     34.79 o 
   2  14   3       37.00       47.86     60.15 o 
   3  14   3       54.12      128.22     68.12 o 
  -8   0   4       66.46      119.84     37.42 o 
  -7   0   4      744.10      777.08     36.97 o 
  -6   0   4       79.58       89.08     18.58 o 
  -5   0   4      742.83      818.55     28.91 o 
  -4   0   4      706.30      683.03     28.70 o 
  -3   0   4     1964.17     1863.18     58.76 o 
  -2   0   4       15.95        7.61      8.63 o 
  -1   0   4      496.74      526.67     17.44 o 
   0   0   4     1604.18     1580.09     40.63 o 
   1   0   4      806.30      675.92     19.42 o 
   2   0   4     3395.36     3348.84     95.35 o 
   3   0   4     5228.04     5363.67    152.08 o 
   4   0   4      782.81      765.54     34.70 o 
   5   0   4     1135.37     1055.82     37.02 o 
   6   0   4       27.40       12.01     15.70 o 
   7   0   4        4.37        8.93     21.15 o 
   8   0   4      224.62      148.13     48.11 o 
   9   0   4       26.89       74.59     50.31 o 
  10   0   4        2.35       71.83     61.15 o 
  -9   1   4       57.62       17.06     43.44 o 
  -8   1   4       31.78       15.90     37.62 o 
  -7   1   4      161.16      168.66     38.46 o 
  -6   1   4       96.25       96.75     15.69 o 
  -5   1   4       29.51       14.49      9.55 o 
  -4   1   4       47.35       32.35      8.87 o 
  -3   1   4     2766.00     2670.27     57.59 o 
  -2   1   4     2446.27     2325.01     49.82 o 
  -1   1   4    39564.05    39194.32    721.70 o 
   0   1   4    10049.50    10134.46    174.79 o 
   1   1   4    12157.63    12288.32    211.88 o 
   2   1   4     2108.54     2062.18     36.99 o 
   3   1   4     1310.79     1435.00     31.17 o 
   4   1   4      810.46      738.68     23.82 o 
   5   1   4      676.51      725.22     20.81 o 
   6   1   4      410.94      407.35     18.62 o 
   7   1   4        3.32       11.23     14.05 o 
   8   1   4       71.55       44.30     22.89 o 
   9   1   4       40.35       48.24     37.08 o 
  10   1   4       11.82       19.55     55.93 o 
 -10   2   4        7.34       12.19     54.28 o 
  -9   2   4        0.76      -23.00     46.00 o 
  -8   2   4       19.43       29.30     38.37 o 
  -7   2   4      122.57      126.66     28.56 o 
  -6   2   4      720.65      718.18     27.86 o 
  -5   2   4      323.77      331.87     15.06 o 
  -4   2   4       44.52       63.95      8.99 o 
  -3   2   4      943.32     1006.90     30.63 o 
  -2   2   4     5012.19     4856.42    109.41 o 
  -1   2   4    10104.61    10059.43    201.03 o 
   0   2   4      237.18      225.11      8.54 o 
   1   2   4     3276.98     3089.99     54.53 o 
   2   2   4     2854.10     2749.17     62.33 o 
   3   2   4      141.51      169.14      9.26 o 
   4   2   4     1007.66     1017.86     27.56 o 
   5   2   4      302.70      271.64     14.55 o 
   6   2   4       29.24       29.96     12.49 o 
   7   2   4      791.13      781.61     31.74 o 
   8   2   4      126.37      122.58     36.10 o 
   9   2   4       36.09       91.46     39.67 o 
  10   2   4      121.59       76.87     46.30 o 
 -10   3   4       68.87       85.88     60.45 o 
  -9   3   4       15.99      -15.25     46.50 o 
  -8   3   4       18.51       -4.51     39.53 o 
  -7   3   4      120.32      139.84     33.86 o 
  -6   3   4       42.23       16.95     22.58 o 
  -5   3   4     1270.75     1283.77     41.16 o 
  -4   3   4        3.75        9.62     11.00 o 
  -3   3   4     1141.26     1088.67     34.21 o 
  -2   3   4      382.09      398.02     34.81 o 
  -1   3   4      881.82      911.42     26.55 o 
   0   3   4     1421.13     1388.00     33.88 o 
   1   3   4       90.67      105.71      6.01 o 
   2   3   4     1223.93     1228.20     25.99 o 
   3   3   4     1097.71     1089.54     22.98 o 
   4   3   4      258.26      267.34     10.03 o 
   5   3   4      291.87      329.29     12.88 o 
   6   3   4      108.51       95.15     16.21 o 
   7   3   4      127.44      122.72     20.18 o 
   8   3   4       67.63       53.36     24.44 o 
   9   3   4      165.71       77.21     36.69 o 
  10   3   4       39.50       17.21     64.16 o 
 -10   4   4        0.57       79.83     49.19 o 
  -9   4   4       24.82       16.96     49.01 o 
  -8   4   4       73.64       28.74     39.38 o 
  -7   4   4       30.71       68.97     36.12 o 
  -6   4   4       35.52       54.40     25.78 o 
  -5   4   4       26.71       -6.17     16.90 o 
  -4   4   4       29.96       17.80     12.92 o 
  -3   4   4     3156.36     3189.93     85.23 o 
  -2   4   4       21.28       16.70     19.60 o 
  -1   4   4     1071.00     1141.33     33.59 o 
   0   4   4       17.93       20.45      9.68 o 
   1   4   4     2134.42     2138.73     42.44 o 
   2   4   4       22.67       37.19      6.91 o 
   3   4   4        1.07       -1.11      5.90 o 
   4   4   4       31.05       42.49      7.67 o 
   5   4   4     1709.82     1690.59     36.23 o 
   6   4   4      204.25      233.73     23.79 o 
   7   4   4      492.09      441.50     26.51 o 
   8   4   4      227.76      261.17     52.14 o 
   9   4   4        5.11        9.65     29.53 o 
  10   4   4       15.42      -13.44     66.97 o 
  -9   5   4       63.91       61.96     43.79 o 
  -8   5   4       43.93       59.34     44.70 o 
  -7   5   4       70.58       12.49     36.77 o 
  -6   5   4       11.19       13.82     28.62 o 
  -5   5   4        1.83       19.20     29.57 o 
  -4   5   4      501.15      499.15     52.63 o 
  -3   5   4       63.15       45.51     27.04 o 
  -2   5   4      492.44      463.99     16.37 o 
  -1   5   4      420.31      454.86     29.38 o 
   0   5   4        1.50       12.85      7.35 o 
   1   5   4       78.17       81.66      7.32 o 
   2   5   4        0.10       -3.32      6.64 o 
   3   5   4      791.18      838.57     19.32 o 
   4   5   4      212.81      219.63     11.06 o 
   5   5   4      277.65      296.24     13.62 o 
   6   5   4      300.07      302.44     31.12 o 
   7   5   4      819.87      740.17     76.84 o 
   8   5   4      130.00      126.86     29.57 o 
   9   5   4        6.93        4.80     37.65 o 
  -9   6   4       20.92       45.51     43.86 o 
  -8   6   4       97.62      106.01     60.05 o 
  -7   6   4        1.33      -13.67     28.65 o 
  -6   6   4       36.86       40.91     22.92 o 
  -5   6   4       22.53       30.37     19.80 o 
  -4   6   4       13.67       14.38     15.10 o 
  -3   6   4      216.78      232.40     12.98 o 
  -2   6   4        1.53        2.63     11.55 o 
  -1   6   4      268.94      284.00     14.58 o 
   0   6   4        9.62       -2.01      9.15 o 
   1   6   4       15.83       19.31      8.05 o 
   2   6   4       27.09       29.37      8.84 o 
   3   6   4        0.03       12.53      8.42 o 
   4   6   4      448.88      443.67     15.65 o 
   5   6   4      270.92      325.45     19.52 o 
   6   6   4      235.55      197.92     25.99 o 
   7   6   4       16.15       30.63     24.50 o 
   8   6   4       32.22        4.29     33.00 o 
   9   6   4        0.07        8.04     41.42 o 
  -9   7   4       38.18       98.07     75.80 o 
  -8   7   4       38.70       48.49     37.84 o 
  -7   7   4       96.26      124.30     74.72 o 
  -6   7   4        4.16      -10.74     26.62 o 
  -5   7   4      189.15      196.51     24.77 o 
  -4   7   4      296.21      319.36     31.97 o 
  -3   7   4        1.78        9.21     14.76 o 
  -2   7   4      532.34      529.70     21.58 o 
  -1   7   4      162.86      178.76     14.44 o 
   0   7   4      330.65      324.76     22.88 o 
   1   7   4        0.05        6.15      8.84 o 
   2   7   4      305.74      328.58     15.22 o 
   3   7   4        4.48       19.03     10.75 o 
   4   7   4      466.70      474.38     17.28 o 
   5   7   4       30.47       13.98     21.86 o 
   6   7   4      482.64      454.46     36.66 o 
   7   7   4      114.02      112.13     28.38 o 
   8   7   4      103.75      105.52     38.90 o 
   9   7   4       18.77      -16.60     44.21 o 
  -8   8   4        8.85      -19.06     38.12 o 
  -7   8   4       13.90       86.55     35.55 o 
  -6   8   4      145.00      132.24     31.53 o 
  -5   8   4       25.96       40.48     25.73 o 
  -4   8   4      488.88      572.68     32.29 o 
  -3   8   4      362.27      376.42     23.34 o 
  -2   8   4     1255.84     1255.71     41.64 o 
  -1   8   4      602.56      616.82     26.93 o 
   0   8   4      388.41      436.57     31.31 o 
   1   8   4      659.55      666.30     31.77 o 
   2   8   4       25.16       16.35     12.53 o 
   3   8   4      240.63      274.79     18.44 o 
   4   8   4      138.78      150.87     22.85 o 
   5   8   4       78.40       79.04     24.48 o 
   6   8   4        1.53       -5.12     25.29 o 
   7   8   4      201.67      200.53     38.74 o 
   8   8   4       20.15       11.26     40.68 o 
  -8   9   4       21.51        5.32     66.52 o 
  -7   9   4       49.63       74.68     38.84 o 
  -6   9   4       21.86       60.89     32.71 o 
  -5   9   4       14.51       13.22     27.58 o 
  -4   9   4       10.07       24.20     25.07 o 
  -3   9   4       87.55      112.34     23.73 o 
  -2   9   4      497.49      488.81     26.89 o 
  -1   9   4      253.99      246.16     21.17 o 
   0   9   4     1441.31     1408.68     45.77 o 
   1   9   4      130.25      140.08     16.05 o 
   2   9   4      348.41      399.49     21.77 o 
   3   9   4      164.14      151.08     21.84 o 
   4   9   4       39.37       98.95     28.54 o 
   5   9   4      163.13      172.11     31.92 o 
   6   9   4       14.69       54.85     34.05 o 
   7   9   4       42.17       32.96     38.08 o 
   8   9   4        0.17       27.91     42.64 o 
  -7  10   4       27.04       33.08     41.76 o 
  -6  10   4      255.37      237.00     40.05 o 
  -5  10   4        4.52      -14.39     28.78 o 
  -4  10   4      209.41      245.43     34.02 o 
  -3  10   4      126.67      140.48     32.38 o 
  -2  10   4        4.52       -2.26     24.97 o 
  -1  10   4      936.92     1024.93     44.12 o 
   0  10   4      680.64      680.49     35.14 o 
   1  10   4      531.57      491.91     34.46 o 
   2  10   4     2045.41     2042.92     61.22 o 
   3  10   4       55.16      126.11     74.77 o 
   4  10   4       47.00       40.56     31.93 o 
   5  10   4       37.72       60.50     32.80 o 
   6  10   4      183.41      207.83     57.79 o 
   7  10   4        4.51      -15.15     56.78 o 
  -7  11   4       49.27       84.02     68.02 o 
  -6  11   4      334.37      360.75     68.60 o 
  -5  11   4        8.04       30.27     49.69 o 
  -4  11   4      435.08      399.21     41.16 o 
  -3  11   4       80.54       71.45     37.22 o 
  -2  11   4        0.04      -13.68     27.36 o 
  -1  11   4      856.10      826.80     48.87 o 
   0  11   4      196.09      213.17     24.28 o 
   1  11   4      312.86      325.47     26.62 o 
   2  11   4        3.21        3.75     22.68 o 
   3  11   4        9.47      -14.99     36.79 o 
   4  11   4      393.52      428.14     70.08 o 
   5  11   4        5.45       11.49     46.40 o 
   6  11   4      213.17      332.23     67.77 o 
  -6  12   4       65.31      126.81     64.16 o 
  -5  12   4       50.70      116.47     39.24 o 
  -4  12   4        0.07       13.68     34.27 o 
  -3  12   4        7.48       26.68     32.90 o 
  -2  12   4      147.81       75.53     33.02 o 
  -1  12   4       94.32       55.07     32.86 o 
   0  12   4      209.97      217.62     29.87 o 
   1  12   4       31.73       54.68     27.26 o 
   2  12   4       27.00       15.59     34.52 o 
   3  12   4        8.13      -26.26     52.55 o 
   4  12   4       27.37       -4.92     51.22 o 
   5  12   4       14.00      -10.84     55.83 o 
   6  12   4       25.41       30.80     64.76 o 
  -5  13   4        4.32       11.23     52.14 o 
  -4  13   4        8.75       24.73     38.77 o 
  -3  13   4        8.41        9.74     53.20 o 
  -2  13   4      106.44       68.01     36.20 o 
  -1  13   4        5.01        8.30     35.00 o 
   0  13   4      222.52      226.68     34.89 o 
   1  13   4        5.23      -15.72     31.45 o 
   2  13   4        1.55      -19.09     38.17 o 
   3  13   4        1.33      -19.66     39.32 o 
   4  13   4       11.95      -26.54     53.07 o 
   5  13   4       27.93       17.61     65.81 o 
  -3  14   4        0.48       -4.50     40.34 o 
  -2  14   4       26.35       27.45     39.64 o 
  -1  14   4       29.19       -0.82     41.74 o 
   0  14   4       19.24      -10.22     34.29 o 
   1  14   4        0.10      -19.98     44.40 o 
   2  14   4        1.21      -20.67     44.34 o 
   3  14   4        0.59      -16.85     64.96 o 
 -10   1   5        9.30       -0.95     54.33 o 
  -9   1   5        0.01       -5.97     48.31 o 
  -8   1   5        1.92       18.45     30.00 o 
  -7   1   5       12.16       25.14     22.98 o 
  -6   1   5       90.32       94.86     17.13 o 
  -5   1   5      140.60      150.27     14.54 o 
  -4   1   5        4.70       -1.04      8.93 o 
  -3   1   5      176.06      164.67     10.11 o 
  -2   1   5     1800.51     1792.98     36.22 o 
  -1   1   5    15584.28    15328.00    264.11 o 
   0   1   5     6184.24     6046.56    105.27 o 
   1   1   5     5309.30     5356.16     93.41 o 
   2   1   5      215.91      240.36     10.60 o 
   3   1   5       41.18       60.39      9.10 o 
   4   1   5      233.73      244.65      9.27 o 
   5   1   5       36.63       41.50      8.55 o 
   6   1   5       43.87       23.28     10.49 o 
   7   1   5        7.82       -5.44     16.21 o 
   8   1   5        0.53      -15.30     30.59 o 
   9   1   5        9.58        5.52     37.45 o 
  10   1   5       14.61        5.52     44.85 o 
 -10   2   5      199.66      165.94     63.46 o 
  -9   2   5        6.82       -9.98     44.49 o 
  -8   2   5      785.74      870.08     72.69 o 
  -7   2   5       27.17        4.72     29.50 o 
  -6   2   5      384.55      392.56     34.01 o 
  -5   2   5        0.15        2.06     14.52 o 
  -4   2   5      224.59      245.75     16.97 o 
  -3   2   5       70.05       52.97      8.74 o 
  -2   2   5     1026.36      979.67     24.27 o 
  -1   2   5       23.31       28.03      5.68 o 
   0   2   5      817.72      778.73     17.77 o 
   1   2   5      178.63      184.36      7.98 o 
   2   2   5     1171.39     1092.48     27.97 o 
   3   2   5      879.11      880.98     27.46 o 
   4   2   5      106.60       87.91      7.76 o 
   5   2   5      179.63      181.99     11.27 o 
   6   2   5       22.29       10.45     11.42 o 
   7   2   5      123.45      113.97     20.53 o 
   8   2   5        4.41      -11.54     23.09 o 
   9   2   5       31.44       54.38     38.09 o 
  10   2   5       22.52       27.79     45.11 o 
 -10   3   5       71.08       46.75     61.10 o 
  -9   3   5       12.63      -23.55     47.10 o 
  -8   3   5       90.41      100.73     43.59 o 
  -7   3   5        3.68       37.47     34.01 o 
  -6   3   5      731.42      749.42     43.30 o 
  -5   3   5      290.79      320.57     42.87 o 
  -4   3   5     1858.54     1809.29     56.46 o 
  -3   3   5      911.15      987.60     28.40 o 
  -2   3   5      439.39      411.02     19.11 o 
  -1   3   5     1785.67     1719.07     41.39 o 
   0   3   5       15.04        9.13      6.85 o 
   1   3   5     7299.12     7187.51    133.41 o 
   2   3   5     1407.49     1460.32     36.29 o 
   3   3   5     1097.77     1059.77     29.11 o 
   4   3   5      717.62      718.15     26.50 o 
   5   3   5        0.53       -5.84     11.68 o 
   6   3   5      153.41      157.58     21.24 o 
   7   3   5      424.83      411.23     25.51 o 
   8   3   5      375.14      358.65     45.85 o 
   9   3   5      333.49      299.56     46.38 o 
  10   3   5       80.47       83.00     49.30 o 
  -9   4   5      108.00       72.59     51.82 o 
  -8   4   5       67.71       78.86     41.69 o 
  -7   4   5      335.72      303.94     45.15 o 
  -6   4   5     2571.74     2512.64    152.70 o 
  -5   4   5      998.22      957.38     48.79 o 
  -4   4   5     2394.90     2358.13     90.78 o 
  -3   4   5     1024.52     1028.29     33.89 o 
  -2   4   5       71.48      114.19     12.76 o 
  -1   4   5       11.33       20.48      9.00 o 
   0   4   5      110.14       85.83     15.22 o 
   1   4   5      762.36      813.48     20.64 o 
   2   4   5       82.72       67.73      6.70 o 
   3   4   5      179.04      208.36     10.09 o 
   4   4   5       52.43       43.47      6.76 o 
   5   4   5       34.64       28.11     11.01 o 
   6   4   5      368.58      384.85     24.05 o 
   7   4   5      141.22      135.59     24.44 o 
   8   4   5      474.41      412.72     46.60 o 
   9   4   5      100.43      154.92     39.28 o 
  -9   5   5      320.38      260.25     61.20 o 
  -8   5   5      189.28      309.71     53.72 o 
  -7   5   5      397.94      514.92     54.43 o 
  -6   5   5      887.05      969.17     52.93 o 
  -5   5   5       62.37       65.47     33.61 o 
  -4   5   5     1330.03     1316.97     66.65 o 
  -3   5   5       22.74        7.66     13.29 o 
  -2   5   5      234.54      240.42     19.63 o 
  -1   5   5      789.47      749.33     22.98 o 
   0   5   5      248.25      242.82     11.90 o 
   1   5   5      320.15      355.80     12.22 o 
   2   5   5     2398.27     2508.32     46.66 o 
   3   5   5      362.78      371.05     11.46 o 
   4   5   5       64.05       67.44      8.36 o 
   5   5   5     2330.09     2368.55     59.21 o 
   6   5   5      720.08      786.48     33.32 o 
   7   5   5      538.10      617.49     35.42 o 
   8   5   5      452.87      427.89     36.14 o 
   9   5   5        9.07       -4.94     37.01 o 
  -9   6   5      370.91      428.93     57.81 o 
  -8   6   5      101.91      161.08     58.24 o 
  -7   6   5      861.62     1074.99     73.24 o 
  -6   6   5       11.62       41.64     29.32 o 
  -5   6   5      251.72      226.69     24.90 o 
  -4   6   5      486.08      448.54     27.16 o 
  -3   6   5       27.11       18.90     13.83 o 
  -2   6   5      229.06      208.08     14.61 o 
  -1   6   5      896.48      904.84     27.31 o 
   0   6   5     1159.44     1116.46     26.11 o 
   1   6   5     1479.50     1534.44     33.43 o 
   2   6   5     2137.93     2103.45     40.95 o 
   3   6   5       33.54       16.10      8.31 o 
   4   6   5        2.01        8.72     15.58 o 
   5   6   5      498.67      499.07     26.12 o 
   6   6   5       39.26       42.05     22.86 o 
   7   6   5      107.77       84.65     26.98 o 
   8   6   5       58.18       70.98     29.96 o 
   9   6   5        1.49        0.61     41.21 o 
  -9   7   5       16.17       26.15     50.49 o 
  -8   7   5       76.46       96.39     41.33 o 
  -7   7   5      230.49      253.67     38.57 o 
  -6   7   5      195.38      213.40     56.13 o 
  -5   7   5      291.07      303.78     27.22 o 
  -4   7   5      786.91      763.94     46.29 o 
  -3   7   5      112.96      112.91     17.34 o 
  -2   7   5      209.51      215.86     17.93 o 
  -1   7   5       61.35       61.78     12.60 o 
   0   7   5      149.01      151.11     18.56 o 
   1   7   5       64.36       48.63     12.29 o 
   2   7   5       64.02       66.24     12.15 o 
   3   7   5       40.24       32.89     10.48 o 
   4   7   5       19.58       16.61     14.46 o 
   5   7   5       55.44       91.32     23.26 o 
   6   7   5       28.35       18.05     23.57 o 
   7   7   5      194.72      178.54     30.51 o 
   8   7   5      127.58      115.02     40.06 o 
   9   7   5       40.48       67.07     61.78 o 
  -8   8   5        0.36       47.01     42.43 o 
  -7   8   5        4.86       68.00     36.80 o 
  -6   8   5        6.26      -14.75     29.50 o 
  -5   8   5       62.00      107.49     75.37 o 
  -4   8   5       63.97       52.45     21.78 o 
  -3   8   5      384.91      397.58     24.40 o 
  -2   8   5       73.15       92.53     17.67 o 
  -1   8   5      132.37      137.38     17.39 o 
   0   8   5      392.30      422.69     40.97 o 
   1   8   5        5.26       11.02     13.46 o 
   2   8   5        3.23       -5.80     11.60 o 
   3   8   5       42.71       49.27     13.68 o 
   4   8   5        3.61       -7.25     21.22 o 
   5   8   5       62.47       79.72     23.67 o 
   6   8   5        3.60      -12.68     25.36 o 
   7   8   5        2.27       -0.71     28.03 o 
   8   8   5        9.58       10.48     41.87 o 
  -8   9   5        6.24       23.28     44.47 o 
  -7   9   5        0.17       -3.65     37.73 o 
  -6   9   5        4.00        1.47     31.88 o 
  -5   9   5       10.63      -13.26     26.51 o 
  -4   9   5      206.39      233.02     31.62 o 
  -3   9   5        0.47      -13.05     27.36 o 
  -2   9   5        4.04        8.73     17.61 o 
  -1   9   5      205.23      237.15     21.43 o 
   0   9   5      904.34      918.99     31.38 o 
   1   9   5      521.92      504.59     27.71 o 
   2   9   5        8.84        9.17     26.23 o 
   3   9   5        5.29       41.41     27.94 o 
   4   9   5      775.56      773.64     89.85 o 
   5   9   5      275.60      284.82     35.94 o 
   6   9   5       55.89        2.97     29.21 o 
   7   9   5       18.65       37.08     37.64 o 
   8   9   5        4.07        4.39     44.08 o 
  -7  10   5       67.56       78.04     43.37 o 
  -6  10   5       12.37        7.45     36.77 o 
  -5  10   5      171.04      141.65     34.18 o 
  -4  10   5        0.49       23.04     28.00 o 
  -3  10   5      225.40      189.94     31.32 o 
  -2  10   5       93.53       77.90     35.57 o 
  -1  10   5       52.47       43.71     21.55 o 
   0  10   5        5.37       13.56     18.70 o 
   1  10   5       63.81       43.44     19.36 o 
   2  10   5        0.61       -9.43     18.86 o 
   3  10   5      402.83      418.35     39.16 o 
   4  10   5      101.95      114.29     58.01 o 
   5  10   5      157.98      143.89     36.75 o 
   6  10   5        4.58      -14.95     45.55 o 
   7  10   5       29.90      -27.24     56.73 o 
  -6  11   5        0.11       33.49     40.14 o 
  -5  11   5       17.59        9.67     35.17 o 
  -4  11   5      100.58       94.96     37.95 o 
  -3  11   5       71.20       44.58     29.62 o 
  -2  11   5      275.17      299.69     36.74 o 
  -1  11   5       82.86      151.86     31.10 o 
   0  11   5       19.40        6.37     21.13 o 
   1  11   5      331.58      297.28     41.27 o 
   2  11   5      151.35      121.62     56.48 o 
   3  11   5       50.21       10.43     32.65 o 
   4  11   5        2.39      -17.20     34.40 o 
   5  11   5       96.58      128.47     52.07 o 
   6  11   5        2.53      -13.09     56.53 o 
  -6  12   5        6.86       21.21     43.27 o 
  -5  12   5       50.91       25.43     37.30 o 
  -4  12   5       23.49       10.64     36.09 o 
  -3  12   5      140.50      183.17     39.48 o 
  -2  12   5      297.34      335.59     55.35 o 
  -1  12   5      562.56      434.99     41.51 o 
   0  12   5       35.52       56.23     28.34 o 
   1  12   5      316.85      287.13     32.91 o 
   2  12   5       36.29       -6.56     34.68 o 
   3  12   5       20.96      -10.08     37.48 o 
   4  12   5        3.10      -19.92     39.83 o 
   5  12   5        0.19       48.56     59.04 o 
  -4  13   5        9.09      -18.60     37.20 o 
  -3  13   5       50.73       70.47     38.47 o 
  -2  13   5       13.39       16.46     35.18 o 
  -1  13   5      333.63      428.00     45.08 o 
   0  13   5        0.27      -18.46     36.92 o 
   1  13   5      197.53      130.67     43.07 o 
   2  13   5       37.58      -19.86     39.72 o 
   3  13   5       13.49       38.13     42.33 o 
   4  13   5        5.69        6.47     60.45 o 
  -3  14   5       47.42       39.07     42.94 o 
  -2  14   5       14.59       34.69     41.83 o 
  -1  14   5       66.87       73.74     35.64 o 
   0  14   5       10.67       -5.64     44.37 o 
   1  14   5       38.18      -22.50     45.00 o 
   2  14   5        5.36      -22.27     44.54 o 
   3  14   5      104.29       -5.82     65.36 o 
  -9   0   6       30.79       39.93     50.06 o 
  -8   0   6      460.90      351.29     52.22 o 
  -7   0   6        1.87      -16.83     33.66 o 
  -6   0   6      441.77      434.44     35.08 o 
  -5   0   6      123.68      117.44     22.46 o 
  -4   0   6     4333.58     4189.17    126.65 o 
  -3   0   6     1921.65     1834.69     59.42 o 
  -2   0   6      695.08      693.20     26.87 o 
  -1   0   6    12200.75    11730.90    286.86 o 
   0   0   6    20736.31    20429.21    496.34 o 
   1   0   6     8700.83     8422.90    206.27 o 
   2   0   6      370.90      410.87     15.08 o 
   3   0   6      380.78      361.97     25.87 o 
   4   0   6      322.67      357.47     14.92 o 
   5   0   6      513.08      502.01     19.66 o 
   6   0   6     1985.92     1983.54     55.63 o 
   7   0   6      969.10      919.49     70.88 o 
   8   0   6     2225.71     2140.56    129.12 o 
   9   0   6      224.95      287.28     64.06 o 
  10   0   6       34.14       17.61     64.36 o 
 -10   1   6       13.06       73.29     58.44 o 
  -9   1   6      303.85      293.60     59.64 o 
  -8   1   6        0.43       38.53     29.33 o 
  -7   1   6      892.98      798.15     46.09 o 
  -6   1   6      237.91      257.83     21.29 o 
  -5   1   6      704.42      723.63     32.53 o 
  -4   1   6     1064.44     1001.20     27.17 o 
  -3   1   6       15.54       11.32      8.30 o 
  -2   1   6      125.44      107.63      7.75 o 
  -1   1   6      209.54      206.27     11.86 o 
   0   1   6      152.20      191.85     10.63 o 
   1   1   6       13.28        6.57      6.00 o 
   2   1   6     1363.94     1280.86     26.01 o 
   3   1   6      678.63      665.64     15.44 o 
   4   1   6     3986.32     3871.91     79.49 o 
   5   1   6        9.97        9.09      7.71 o 
   6   1   6     1884.17     1910.55     44.24 o 
   7   1   6       76.11       48.59     20.00 o 
   8   1   6      705.13      708.64     68.90 o 
   9   1   6        2.08       -8.19     36.46 o 
  10   1   6      145.57      202.00     58.64 o 
 -10   2   6       82.73       65.01     58.14 o 
  -9   2   6       98.76       27.44     50.21 o 
  -8   2   6        1.56       33.11     41.64 o 
  -7   2   6       20.08       50.91     25.37 o 
  -6   2   6      119.19      109.09     20.35 o 
  -5   2   6       10.99       29.68     15.97 o 
  -4   2   6      454.73      448.51     17.28 o 
  -3   2   6        6.89       -2.93      7.33 o 
  -2   2   6      491.84      463.74     13.48 o 
  -1   2   6      145.80      125.55      7.06 o 
   0   2   6       39.56       45.96      5.67 o 
   1   2   6     2088.50     2033.38     39.85 o 
   2   2   6     1739.57     1770.52     42.50 o 
   3   2   6     2862.92     2758.97     64.01 o 
   4   2   6      483.84      491.42     13.14 o 
   5   2   6       39.87       43.52      8.08 o 
   6   2   6        5.36       -7.03     14.51 o 
   7   2   6       86.32       77.20     22.48 o 
   8   2   6      439.46      439.87     97.79 o 
   9   2   6       60.52       55.85     40.22 o 
  10   2   6      294.93      253.37     52.64 o 
 -10   3   6       15.17       51.67     61.70 o 
  -9   3   6      503.14      382.19     62.65 o 
  -8   3   6       55.36       69.93     42.79 o 
  -7   3   6        0.08        5.12     33.26 o 
  -6   3   6      265.50      236.29     30.49 o 
  -5   3   6      271.02      281.78     26.31 o 
  -4   3   6     2847.78     2865.97     69.97 o 
  -3   3   6     1358.23     1350.68     36.33 o 
  -2   3   6      817.79      819.37     24.37 o 
  -1   3   6     2857.62     2793.76     54.62 o 
   0   3   6      181.79      174.33     10.68 o 
   1   3   6      160.32      159.92      7.61 o 
   2   3   6     1066.65     1021.50     36.38 o 
   3   3   6      116.89      132.53     17.90 o 
   4   3   6        0.06       -4.08     12.17 o 
   5   3   6      468.60      500.27     19.45 o 
   6   3   6      357.43      328.68     23.75 o 
   7   3   6      694.14      679.75     31.34 o 
   8   3   6        3.13       -3.50     25.05 o 
   9   3   6       16.79       28.89     39.77 o 
  -9   4   6       80.54      117.23     51.92 o 
  -8   4   6      132.64      120.59     45.45 o 
  -7   4   6      149.76      149.84     41.18 o 
  -6   4   6      139.31      141.40     28.57 o 
  -5   4   6      223.55      192.28     26.70 o 
  -4   4   6       96.61      115.20     16.57 o 
  -3   4   6     3033.97     3185.77     86.43 o 
  -2   4   6        6.24        0.48     13.87 o 
  -1   4   6     1810.26     1894.77     46.23 o 
   0   4   6       69.66       89.09      9.28 o 
   1   4   6      502.22      548.16     16.37 o 
   2   4   6       19.65       20.92      5.85 o 
   3   4   6      700.25      752.77     24.02 o 
   4   4   6        0.58       -0.37     13.49 o 
   5   4   6      122.17      113.72     17.52 o 
   6   4   6        4.33       -2.47     17.73 o 
   7   4   6      139.93      143.99     22.11 o 
   8   4   6        2.17        1.33     26.25 o 
   9   4   6       94.90      131.99     44.30 o 
  -9   5   6       33.51       53.42     54.73 o 
  -8   5   6       46.47       11.04     43.79 o 
  -7   5   6      298.72      349.18     51.97 o 
  -6   5   6       98.90      115.07     37.82 o 
  -5   5   6      538.77      512.98     49.59 o 
  -4   5   6        8.85       28.39     22.10 o 
  -3   5   6      507.10      542.78     24.83 o 
  -2   5   6        9.09        0.07     12.18 o 
  -1   5   6     1201.37     1294.81     37.43 o 
   0   5   6        4.63       23.14      7.38 o 
   1   5   6       21.90       24.02      7.71 o 
   2   5   6       32.00       30.68      7.73 o 
   3   5   6       30.56       11.34      9.25 o 
   4   5   6       20.28        2.16     10.61 o 
   5   5   6       13.53        1.44     17.18 o 
   6   5   6      238.10      243.97     22.66 o 
   7   5   6        3.91        0.20     24.06 o 
   8   5   6       43.72       50.64     28.10 o 
   9   5   6        1.39       33.36     34.10 o 
  -9   6   6        6.71       32.04     50.53 o 
  -8   6   6      413.49      488.36    185.85 o 
  -7   6   6      509.76      577.73     61.05 o 
  -6   6   6     1665.96     1686.03    104.09 o 
  -5   6   6      357.13      371.96     36.25 o 
  -4   6   6      289.06      267.46     29.82 o 
  -3   6   6        2.94       -0.17     13.79 o 
  -2   6   6       64.66       45.18     23.41 o 
  -1   6   6      438.33      463.03     18.71 o 
   0   6   6        0.29        3.06      8.84 o 
   1   6   6      940.02     1008.68     24.69 o 
   2   6   6      128.41      138.58     15.62 o 
   3   6   6      131.84      128.84      9.25 o 
   4   6   6        6.49       12.82     12.43 o 
   5   6   6       35.88       69.97     21.17 o 
   6   6   6       25.48       22.92     22.74 o 
   7   6   6       25.39       34.64     26.34 o 
   8   6   6        0.67      -14.74     29.48 o 
   9   6   6        7.56       22.16     42.10 o 
  -8   7   6       22.92       43.65     43.41 o 
  -7   7   6        1.78       22.52     33.73 o 
  -6   7   6        4.77      -14.28     28.56 o 
  -5   7   6       79.37       52.12     32.96 o 
  -4   7   6        4.11       -3.25     18.82 o 
  -3   7   6      144.62      145.97     18.68 o 
  -2   7   6       81.84       96.20     19.85 o 
  -1   7   6      324.41      332.30     22.26 o 
   0   7   6        1.11       -1.34     11.94 o 
   1   7   6      505.88      510.24     18.41 o 
   2   7   6      143.09      161.77     18.54 o 
   3   7   6       29.09       19.18     14.25 o 
   4   7   6      407.82      407.76     24.99 o 
   5   7   6      578.40      566.49     33.19 o 
   6   7   6       96.78       63.90     25.25 o 
   7   7   6      366.45      393.76     36.04 o 
   8   7   6       32.64        0.28     31.76 o 
  -8   8   6       52.24       40.36     43.99 o 
  -7   8   6      118.93       66.72     37.39 o 
  -6   8   6       15.52       12.95     31.50 o 
  -5   8   6       98.26       83.12     28.84 o 
  -4   8   6       60.74       51.26     25.04 o 
  -3   8   6        1.68        9.47     17.51 o 
  -2   8   6        0.02       -6.93     16.14 o 
  -1   8   6      149.37      137.04     17.88 o 
   0   8   6       36.25       16.35     14.14 o 
   1   8   6       13.58       -5.70     13.45 o 
   2   8   6        4.13        7.06     13.55 o 
   3   8   6      130.53      124.49     23.66 o 
   4   8   6       24.16       11.63     21.11 o 
   5   8   6       15.38       10.19     23.18 o 
   6   8   6       57.78       96.14     33.79 o 
   7   8   6       23.69        8.59     29.97 o 
   8   8   6        0.18        6.77     41.83 o 
  -8   9   6       14.79       31.36     49.52 o 
  -7   9   6        8.44        1.52     39.84 o 
  -6   9   6       17.31       17.12     33.15 o 
  -5   9   6       11.75       -3.33     28.86 o 
  -4   9   6       36.46      116.98     62.23 o 
  -3   9   6       75.80       59.35     41.71 o 
  -2   9   6        4.76       21.32     23.19 o 
  -1   9   6      426.98      462.36     58.27 o 
   0   9   6      277.47      285.81     21.56 o 
   1   9   6       46.39        4.99     18.87 o 
   2   9   6      557.71      543.63     34.70 o 
   3   9   6      388.75      447.44     54.40 o 
   4   9   6      214.72      214.26     44.51 o 
   5   9   6      145.66      136.18     27.83 o 
   6   9   6       33.37       52.97     28.90 o 
   7   9   6      268.84      294.29     69.35 o 
  -7  10   6       16.53       23.02     43.44 o 
  -6  10   6        1.29       12.76     38.05 o 
  -5  10   6       18.87       36.20     31.94 o 
  -4  10   6       67.77       41.08     28.90 o 
  -3  10   6      194.47      211.06     31.75 o 
  -2  10   6        9.92       10.78     25.66 o 
  -1  10   6       93.05       77.11     34.70 o 
   0  10   6      494.83      514.96     27.51 o 
   1  10   6       13.20       -9.42     18.84 o 
   2  10   6      290.02      266.35     35.91 o 
   3  10   6       81.61       76.39     34.91 o 
   4  10   6       80.87       74.49     34.28 o 
   5  10   6       87.72       49.72     30.55 o 
   6  10   6       13.83      -17.08     34.15 o 
   7  10   6       15.74       28.89     43.91 o 
  -6  11   6        0.38       -7.60     39.72 o 
  -5  11   6      115.45      117.30     47.23 o 
  -4  11   6       91.43      139.98     39.20 o 
  -3  11   6       12.25       -2.23     29.49 o 
  -2  11   6       44.29       41.03     32.68 o 
  -1  11   6      428.90      408.70     38.00 o 
   0  11   6        0.08       10.34     26.22 o 
   1  11   6      178.23      138.18     81.27 o 
   2  11   6       29.18       41.86     33.66 o 
   3  11   6       43.50       59.81     52.40 o 
   4  11   6       51.76       19.31     37.22 o 
   5  11   6       64.43       47.22     72.69 o 
   6  11   6       73.53       29.30     59.99 o 
  -5  12   6       20.40       -3.99     40.11 o 
  -4  12   6       96.26      101.60     48.66 o 
  -3  12   6       25.88       11.89     34.19 o 
  -2  12   6       13.21      -15.47     30.94 o 
  -1  12   6      100.19      109.03     42.23 o 
   0  12   6       18.49       12.71     27.21 o 
   1  12   6      318.89      355.37     56.21 o 
   2  12   6       37.49       17.02     36.66 o 
   3  12   6       51.95       96.73     40.33 o 
   4  12   6       39.25       -7.18     41.01 o 
   5  12   6       26.52      -30.22     60.45 o 
  -4  13   6        0.23       -3.79     39.87 o 
  -3  13   6       11.70       55.51     39.97 o 
  -2  13   6       68.41       44.93     50.09 o 
  -1  13   6       16.32      -15.04     30.08 o 
   0  13   6       13.31      -32.29     64.58 o 
   1  13   6       58.56       61.47     42.56 o 
   2  13   6       95.18       29.63     41.91 o 
   3  13   6       16.01      -21.71     43.41 o 
   4  13   6      106.13      196.24     69.68 o 
  -2  14   6      193.03      136.54     42.75 o 
  -1  14   6       13.49       -7.47     33.66 o 
   0  14   6      147.27      177.63    101.98 o 
   1  14   6        7.55      -18.93     46.56 o 
   2  14   6       31.62      -23.83     47.67 o 
 -10   1   7       33.72       49.06     63.31 o 
  -9   1   7       66.29       32.45     34.43 o 
  -8   1   7       77.13       94.30     31.13 o 
  -7   1   7        1.69        0.02     37.07 o 
  -6   1   7        2.00        8.86     17.22 o 
  -5   1   7      308.77      304.04     30.63 o 
  -4   1   7      434.37      407.98     20.11 o 
  -3   1   7       10.28        7.17      8.07 o 
  -2   1   7      574.40      563.47     18.46 o 
  -1   1   7      648.99      665.84     15.47 o 
   0   1   7     4054.63     4170.86     73.99 o 
   1   1   7      394.54      406.10     10.51 o 
   2   1   7       13.21       22.81      6.86 o 
   3   1   7      394.44      422.95     10.61 o 
   4   1   7        3.06        0.98      6.30 o 
   5   1   7       37.34       23.08      8.23 o 
   6   1   7      236.44      232.18     26.48 o 
   7   1   7       62.75       22.43     31.24 o 
   8   1   7      862.29      803.85     54.74 o 
   9   1   7       92.37       31.86     41.03 o 
  -9   2   7      332.15      304.29     59.64 o 
  -8   2   7        4.45      -14.75     29.50 o 
  -7   2   7      614.70      600.80     43.94 o 
  -6   2   7       72.42       36.97     20.83 o 
  -5   2   7      600.49      610.76     27.19 o 
  -4   2   7       59.71       55.52     10.03 o 
  -3   2   7       19.12       10.01      8.00 o 
  -2   2   7      283.77      330.42     13.85 o 
  -1   2   7     1512.11     1470.43     28.84 o 
   0   2   7       46.25       39.67      6.39 o 
   1   2   7      375.57      398.83     11.71 o 
   2   2   7       98.12       74.70      9.71 o 
   3   2   7      894.52      950.58     26.75 o 
   4   2   7      930.83      960.09     31.56 o 
   5   2   7       29.50       18.14     10.42 o 
   6   2   7      911.44      966.29     44.57 o 
   7   2   7       25.41       29.55     21.74 o 
   8   2   7       51.42       47.24     37.00 o 
   9   2   7       38.79        4.50     40.83 o 
  -9   3   7       14.31       -9.13     51.72 o 
  -8   3   7       38.09       92.50     44.75 o 
  -7   3   7       57.42       34.26     37.32 o 
  -6   3   7       31.56       25.28     25.96 o 
  -5   3   7       19.25        9.81     17.85 o 
  -4   3   7      297.62      296.31     17.43 o 
  -3   3   7     1127.70     1032.94     30.22 o 
  -2   3   7      362.01      345.07     12.72 o 
  -1   3   7      273.90      259.77     10.66 o 
   0   3   7       46.53       45.66     10.09 o 
   1   3   7       25.16       39.80      7.86 o 
   2   3   7      345.78      420.37     23.24 o 
   3   3   7     1514.94     1495.44     47.79 o 
   4   3   7      412.27      440.39     22.67 o 
   5   3   7     2393.57     2298.09     63.77 o 
   6   3   7       23.45       30.42     17.88 o 
   7   3   7      553.52      551.58     33.57 o 
   8   3   7        7.54       56.39     45.72 o 
   9   3   7       26.09       69.34     42.62 o 
  -9   4   7      127.71       63.91     51.97 o 
  -8   4   7      137.92       81.41     46.50 o 
  -7   4   7      660.75      591.62     61.05 o 
  -6   4   7      304.07      316.73     45.20 o 
  -5   4   7        5.17       -0.71     22.90 o 
  -4   4   7      535.34      541.97     35.20 o 
  -3   4   7      731.60      738.09     28.53 o 
  -2   4   7     3733.54     3599.17     95.75 o 
  -1   4   7      170.25      173.82     14.44 o 
   0   4   7     1198.82     1106.50     27.71 o 
   1   4   7      149.20      154.31      7.99 o 
   2   4   7     1031.78      987.81     23.14 o 
   3   4   7     1201.12     1170.05     33.16 o 
   4   4   7      684.69      668.37     26.74 o 
   5   4   7        8.27        7.26     16.92 o 
   6   4   7       54.69       32.19     18.41 o 
   7   4   7       20.12       21.59     23.60 o 
   8   4   7       24.14       25.57     28.25 o 
   9   4   7       70.43       97.72     45.73 o 
  -9   5   7      102.65      138.10     60.75 o 
  -8   5   7       16.74       22.02     47.65 o 
  -7   5   7      375.37      327.77     52.82 o 
  -6   5   7       88.65       48.66     35.42 o 
  -5   5   7        0.14        9.16     25.83 o 
  -4   5   7       17.73       27.58     36.77 o 
  -3   5   7        3.33       -8.09     16.17 o 
  -2   5   7      197.95      174.78     20.02 o 
  -1   5   7     3813.85     3645.65     77.28 o 
   0   5   7      767.40      767.75     18.56 o 
   1   5   7     4368.73     4133.47     79.68 o 
   2   5   7     1282.31     1232.97     27.74 o 
   3   5   7      714.98      690.86     31.86 o 
   4   5   7       37.00       26.31     17.12 o 
   5   5   7      377.78      417.85     25.12 o 
   6   5   7       82.40       60.59     20.33 o 
   7   5   7      175.74      213.44     28.45 o 
   8   5   7        0.21       16.55     29.22 o 
   9   5   7        1.99       42.17     46.55 o 
  -9   6   7        2.80       59.13     64.11 o 
  -8   6   7       11.28       27.49     46.05 o 
  -7   6   7      241.90      188.91     48.21 o 
  -6   6   7      333.01      455.58     55.53 o 
  -5   6   7      231.81      156.86     39.78 o 
  -4   6   7     1744.09     1692.22     75.12 o 
  -3   6   7       18.69       48.09     23.13 o 
  -2   6   7      947.44      971.96     33.43 o 
  -1   6   7        2.31       17.34     10.90 o 
   0   6   7      341.86      328.05     21.15 o 
   1   6   7        8.19        4.99      8.98 o 
   2   6   7      660.28      647.31     20.20 o 
   3   6   7      816.18      785.05     26.95 o 
   4   6   7      293.60      343.21     23.60 o 
   5   6   7     1737.81     1632.63     51.65 o 
   6   6   7       17.83        4.25     22.82 o 
   7   6   7      387.75      400.01     34.34 o 
   8   6   7        2.21      -12.53     31.30 o 
   9   6   7        1.86       11.23     45.74 o 
  -8   7   7       74.99      112.70     47.32 o 
  -7   7   7       20.40       22.57     38.78 o 
  -6   7   7       21.02       29.95     32.70 o 
  -5   7   7        9.02       27.72     26.81 o 
  -4   7   7      244.62      218.23     35.31 o 
  -3   7   7      586.07      662.90     40.83 o 
  -2   7   7      507.25      563.89     24.71 o 
  -1   7   7      883.95      892.63     32.04 o 
   0   7   7      363.13      352.34     19.31 o 
   1   7   7      791.94      741.08     23.16 o 
   2   7   7      270.95      295.09     15.49 o 
   3   7   7      678.26      710.82     38.34 o 
   4   7   7        3.10       -5.23     18.84 o 
   5   7   7       47.65       35.69     22.67 o 
   6   7   7       13.24       -9.35     25.02 o 
   7   7   7        0.25        8.76     29.78 o 
   8   7   7      177.08      118.32     34.78 o 
  -8   8   7       17.12       -0.27     45.60 o 
  -7   8   7      223.65      247.70     45.25 o 
  -6   8   7       64.52       68.98     35.91 o 
  -5   8   7       88.69       66.32     32.23 o 
  -4   8   7      141.29      117.17     27.97 o 
  -3   8   7      762.09      788.68     55.08 o 
  -2   8   7       80.67      124.22     18.36 o 
  -1   8   7       80.79       95.98     18.85 o 
   0   8   7      360.85      388.85     24.99 o 
   1   8   7      125.39      138.94     14.94 o 
   2   8   7      324.29      344.28     22.48 o 
   3   8   7      344.23      351.86     27.74 o 
   4   8   7      644.33      614.25     42.54 o 
   5   8   7       98.84       85.50     25.78 o 
   6   8   7      782.38      722.76     42.21 o 
   7   8   7        8.73       22.79     31.44 o 
   8   8   7       21.10        9.24     41.82 o 
  -7   9   7        1.93       27.06     42.76 o 
  -6   9   7       24.98       15.05     36.15 o 
  -5   9   7       25.32       36.73     30.94 o 
  -4   9   7       65.73       58.92     30.37 o 
  -3   9   7       60.33       48.70     26.36 o 
  -2   9   7      130.01      102.93     24.90 o 
  -1   9   7       20.24        0.09     17.79 o 
   0   9   7       60.25       42.03     23.55 o 
   1   9   7       35.50       -8.79     17.58 o 
   2   9   7      484.49      452.18     32.03 o 
   3   9   7       19.01       -5.22     30.48 o 
   4   9   7      230.69      181.30     27.39 o 
   5   9   7       35.61       23.15     27.68 o 
   6   9   7       93.91       81.38     32.12 o 
   7   9   7       34.56      -16.59     33.18 o 
  -7  10   7        0.30       27.31     45.50 o 
  -6  10   7       64.58       34.42     40.24 o 
  -5  10   7        0.02        4.52     32.07 o 
  -4  10   7       45.26       60.76     31.64 o 
  -3  10   7       64.79       74.17     29.67 o 
  -2  10   7      290.66      261.25     42.71 o 
  -1  10   7        8.82       19.76     20.13 o 
   0  10   7      455.52      507.57     28.00 o 
   1  10   7      362.97      358.58     28.82 o 
   2  10   7        0.57       31.97     32.70 o 
   3  10   7      381.44      358.71     48.48 o 
   4  10   7        0.03      -13.75     27.50 o 
   5  10   7       38.39       48.19     29.85 o 
   6  10   7       82.44       88.53     35.04 o 
   7  10   7       13.41      -24.44     48.88 o 
  -6  11   7        8.45       61.53     44.54 o 
  -5  11   7       74.38      127.77     39.19 o 
  -4  11   7      141.92       73.94     34.45 o 
  -3  11   7        2.36      -13.44     42.19 o 
  -2  11   7      428.18      453.27     40.98 o 
  -1  11   7      245.99      237.76     28.95 o 
   0  11   7       75.30       62.03     30.03 o 
   1  11   7        0.07       -5.20     32.88 o 
   2  11   7        7.63       11.21     38.17 o 
   3  11   7      174.76      179.28     57.46 o 
   4  11   7        9.09       19.69     36.69 o 
   5  11   7      101.46       86.98     41.49 o 
   6  11   7        0.32      -30.70     61.40 o 
  -5  12   7        1.74       -3.72     66.06 o 
  -4  12   7       62.40       32.84     37.40 o 
  -3  12   7       18.50       32.37     33.95 o 
  -2  12   7      355.45      319.08     39.45 o 
  -1  12   7      121.62      116.41     29.93 o 
   0  12   7      287.18      271.51     32.91 o 
   1  12   7       79.76       64.91     40.78 o 
   2  12   7      134.37      109.24     61.55 o 
   3  12   7      189.73      126.56     53.12 o 
   4  12   7      106.46      109.84     44.00 o 
   5  12   7      350.28      378.86     54.82 o 
  -4  13   7        5.16       28.46     43.29 o 
  -3  13   7        3.96      -18.25     36.50 o 
  -2  13   7       10.70        7.80     35.52 o 
  -1  13   7        9.92        8.25     34.14 o 
   0  13   7       55.55       71.69     72.06 o 
   1  13   7       24.91      -15.27     47.81 o 
   2  13   7       16.29       37.25     43.10 o 
   3  13   7       53.06       12.85     45.07 o 
   4  13   7       20.38       11.35     45.00 o 
  -2  14   7       39.27       30.15     36.20 o 
  -1  14   7       10.72      -22.61     45.22 o 
   0  14   7       94.30       93.77     47.22 o 
   1  14   7       51.39       19.40     48.61 o 
   2  14   7       95.12      110.10     52.77 o 
  -9   0   8        3.89       57.69     51.37 o 
  -8   0   8       43.11       34.56     42.49 o 
  -7   0   8      264.01      300.78     48.36 o 
  -6   0   8        0.09       -3.66     30.35 o 
  -5   0   8       70.62       63.96     23.95 o 
  -4   0   8        8.26        4.62     17.48 o 
  -3   0   8      316.60      334.51     17.88 o 
  -2   0   8      156.02      151.68     13.15 o 
  -1   0   8      206.25      199.98     12.53 o 
   0   0   8      539.20      528.24     19.16 o 
   1   0   8     2621.92     2582.33     67.31 o 
   2   0   8      952.29      911.12     27.17 o 
   3   0   8       77.85       86.02     12.25 o 
   4   0   8       63.47       72.39     13.10 o 
   5   0   8       73.31       88.33     12.59 o 
   6   0   8        7.69      -10.08     40.33 o 
   7   0   8       71.66       68.82     47.30 o 
   8   0   8       74.71       86.43     53.42 o 
   9   0   8      116.05      -12.09     58.19 o 
  -9   1   8        4.05       29.82     35.73 o 
  -8   1   8      177.36      220.10     38.00 o 
  -7   1   8        4.67       -1.09     25.13 o 
  -6   1   8      645.83      679.25     42.68 o 
  -5   1   8      171.35      189.52     21.95 o 
  -4   1   8     1642.52     1607.85     43.60 o 
  -3   1   8     1477.66     1549.95     34.24 o 
  -2   1   8     1520.54     1416.29     29.58 o 
  -1   1   8      343.98      334.94     10.96 o 
   0   1   8      159.21      145.66      7.80 o 
   1   1   8      815.88      921.80     19.48 o 
   2   1   8      981.47      931.60     19.31 o 
   3   1   8      123.65      164.16      8.82 o 
   4   1   8      651.71      638.04     16.46 o 
   5   1   8      414.11      376.38     44.32 o 
   6   1   8      151.76      153.65     21.14 o 
   7   1   8      160.06      141.45     35.41 o 
   8   1   8        0.06        7.07     36.48 o 
   9   1   8        4.23       23.77     42.24 o 
  -9   2   8       60.54       57.39     53.57 o 
  -8   2   8       29.67       12.92     31.76 o 
  -7   2   8      186.16      226.52     36.57 o 
  -6   2   8       26.20        8.98     23.34 o 
  -5   2   8        0.20       10.60     16.03 o 
  -4   2   8       70.67       60.15     14.93 o 
  -3   2   8      334.63      331.80     13.21 o 
  -2   2   8        3.27       14.07      9.20 o 
  -1   2   8     4740.54     4652.61     83.08 o 
   0   2   8       95.50      107.53      7.55 o 
   1   2   8      539.15      527.87     13.26 o 
   2   2   8      141.55      151.03      8.58 o 
   3   2   8        1.26        0.87     10.15 o 
   4   2   8      781.57      838.60     29.08 o 
   5   2   8       11.03       18.29     17.85 o 
   6   2   8      217.63      205.05     29.05 o 
   7   2   8        7.80       15.87     32.85 o 
   8   2   8       10.28       89.38     38.81 o 
   9   2   8        0.82        0.70     48.08 o 
  -9   3   8       17.37       10.38     54.18 o 
  -8   3   8      113.23       99.57     45.50 o 
  -7   3   8        0.00       10.01     26.54 o 
  -6   3   8        2.83        2.64     23.50 o 
  -5   3   8       48.44       61.86     25.52 o 
  -4   3   8       47.50       52.18     17.14 o 
  -3   3   8      275.72      278.92     16.28 o 
  -2   3   8     1522.13     1467.33     32.09 o 
  -1   3   8       65.53       63.73      8.48 o 
   0   3   8     1936.75     1936.37     39.53 o 
   1   3   8        0.02       -3.53      7.97 o 
   2   3   8      108.50      153.68     12.69 o 
   3   3   8       30.05       58.72     11.86 o 
   4   3   8      420.71      428.57     21.77 o 
   5   3   8      236.59      237.53     22.16 o 
   6   3   8     1141.53     1024.94     37.07 o 
   7   3   8      153.22      194.51     39.99 o 
   8   3   8       60.90       68.87     39.31 o 
   9   3   8       34.15       -3.13     42.27 o 
  -9   4   8      124.26      107.95     58.69 o 
  -8   4   8       74.15       44.54     48.51 o 
  -7   4   8       21.02       43.39     38.73 o 
  -6   4   8      355.42      351.09     47.76 o 
  -5   4   8      243.36      284.03     32.80 o 
  -4   4   8      265.14      251.56     22.78 o 
  -3   4   8      617.35      620.05     25.12 o 
  -2   4   8      348.45      332.71     16.07 o 
  -1   4   8     1563.53     1535.39     36.38 o 
   0   4   8     1174.77     1098.96     28.11 o 
   1   4   8     2405.39     2417.44     45.31 o 
   2   4   8      707.20      712.96     28.42 o 
   3   4   8       33.39       47.64     15.28 o 
   4   4   8       21.99        8.14     16.16 o 
   5   4   8       18.08        7.56     17.26 o 
   6   4   8      409.49      366.28     36.30 o 
   7   4   8      144.75      104.22     26.64 o 
   8   4   8        7.92      -17.14     36.79 o 
   9   4   8       36.89       20.00     52.09 o 
  -9   5   8        4.88       12.09     53.82 o 
  -8   5   8        5.12        4.82     48.36 o 
  -7   5   8        5.38      -21.39     42.79 o 
  -6   5   8        1.97      -13.29     35.92 o 
  -5   5   8        7.57        8.93     35.62 o 
  -4   5   8      180.47      161.87     27.27 o 
  -3   5   8       21.88       40.18     18.14 o 
  -2   5   8      106.86      150.11     16.87 o 
  -1   5   8       52.31       78.22     14.36 o 
   0   5   8      312.69      301.48     11.63 o 
   1   5   8       86.50      107.04      8.44 o 
   2   5   8      132.25      154.09     12.62 o 
   3   5   8        0.01       -6.71     13.43 o 
   4   5   8      736.50      753.57     35.71 o 
   5   5   8       51.99       29.84     19.18 o 
   6   5   8       80.60      124.60     22.02 o 
   7   5   8      214.71      191.42     29.18 o 
   8   5   8       32.88       36.58     30.80 o 
   9   5   8        4.15      -23.25     46.51 o 
  -8   6   8      132.15      157.76     54.33 o 
  -7   6   8       23.17        5.22     46.25 o 
  -6   6   8       14.60       43.54     43.44 o 
  -5   6   8       50.83       39.58     35.67 o 
  -4   6   8        5.76      -12.00     24.01 o 
  -3   6   8      218.56      259.59     68.05 o 
  -2   6   8      306.04      311.95     26.35 o 
  -1   6   8      133.80      148.94     11.47 o 
   0   6   8      104.58      103.92     10.01 o 
   1   6   8      489.50      468.16     14.80 o 
   2   6   8       21.64       34.34     10.19 o 
   3   6   8       35.45       51.66     18.24 o 
   4   6   8        7.20       18.65     18.61 o 
   5   6   8       26.72       -8.30     19.72 o 
   6   6   8        1.52       18.17     23.95 o 
   7   6   8       50.29       40.98     27.63 o 
   8   6   8        8.35      -15.87     31.75 o 
  -8   7   8        9.15       39.96     46.27 o 
  -7   7   8        4.89       41.46     40.78 o 
  -6   7   8       18.59      -12.94     40.53 o 
  -5   7   8       74.38       70.48     40.13 o 
  -4   7   8      312.21      367.76     35.78 o 
  -3   7   8       38.71       48.47     20.27 o 
  -2   7   8      795.06      750.07     50.83 o 
  -1   7   8       15.50       21.34     12.25 o 
   0   7   8        2.65        6.46     11.71 o 
   1   7   8     1132.16     1116.38     30.18 o 
   2   7   8        1.01       -3.52     14.79 o 
   3   7   8       48.97       41.22     19.73 o 
   4   7   8      549.35      516.96     41.78 o 
   5   7   8      169.58      169.81     26.83 o 
   6   7   8      167.45      164.94     28.36 o 
   7   7   8        0.03      -14.79     29.58 o 
   8   7   8       19.16       29.97     33.64 o 
  -8   8   8      182.86      182.59     63.13 o 
  -7   8   8      150.63      203.08     47.55 o 
  -6   8   8      120.07      195.75     39.61 o 
  -5   8   8      325.37      378.41     40.09 o 
  -4   8   8        0.21        9.24     25.85 o 
  -3   8   8      615.52      614.37     34.23 o 
  -2   8   8      595.79      530.11     41.16 o 
  -1   8   8     1894.72     1953.46     57.70 o 
   0   8   8      763.65      783.87     37.03 o 
   1   8   8     2536.55     2608.63     64.02 o 
   2   8   8        8.89       -7.10     21.76 o 
   3   8   8     1007.55     1059.07     76.01 o 
   4   8   8       10.07       -3.85     23.56 o 
   5   8   8      418.96      449.53     55.87 o 
   6   8   8       48.02       42.25     29.08 o 
   7   8   8       18.24      -11.95     31.59 o 
   8   8   8       68.55       60.46     37.64 o 
  -7   9   8       13.91       -7.28     45.07 o 
  -6   9   8      253.88      338.32     45.43 o 
  -5   9   8        7.80       46.95     33.36 o 
  -4   9   8      331.56      329.38     51.94 o 
  -3   9   8      217.79      152.48     29.96 o 
  -2   9   8      332.55      368.11     27.59 o 
  -1   9   8        8.13       -8.75     17.49 o 
   0   9   8      625.75      552.91     40.11 o 
   1   9   8      532.81      505.67     30.44 o 
   2   9   8      213.82      198.25     27.94 o 
   3   9   8      160.01      147.44     27.37 o 
   4   9   8        1.38        0.26     25.06 o 
   5   9   8      888.51      773.15     43.74 o 
   6   9   8      205.34      250.39     35.62 o 
   7   9   8       62.04       56.03     35.40 o 
  -7  10   8      383.21      488.80     59.67 o 
  -6  10   8        5.15      -14.49     38.53 o 
  -5  10   8      292.55      365.04     44.69 o 
  -4  10   8        0.06        5.40     30.94 o 
  -3  10   8      538.43      508.99     55.28 o 
  -2  10   8      338.63      319.91     34.34 o 
  -1  10   8      802.25      774.03     37.07 o 
   0  10   8      110.89       34.12     32.96 o 
   1  10   8      290.25      308.42     40.18 o 
   2  10   8      210.89      163.77     36.04 o 
   3  10   8      353.53      356.88     61.76 o 
   4  10   8      171.33      173.67     43.16 o 
   5  10   8      242.49      221.15     35.44 o 
   6  10   8       72.20       55.25     34.38 o 
  -6  11   8        1.20       16.52     45.12 o 
  -5  11   8       18.92        5.18     39.60 o 
  -4  11   8        5.26       31.17     35.19 o 
  -3  11   8        5.44        7.45     32.20 o 
  -2  11   8      490.62      488.23     42.54 o 
  -1  11   8      180.70      148.56     28.84 o 
   0  11   8      875.81      833.68     90.77 o 
   1  11   8        9.13        3.72     35.58 o 
   2  11   8      218.94      214.35     54.95 o 
   3  11   8       13.35      -18.96     37.91 o 
   4  11   8        2.24       29.00     39.11 o 
   5  11   8       61.56       96.47     35.50 o 
   6  11   8       30.97      -19.07     38.15 o 
  -5  12   8       91.40       76.25     43.43 o 
  -4  12   8        4.46        4.25     37.75 o 
  -3  12   8        9.44       34.37     59.29 o 
  -2  12   8        9.60       49.46     45.05 o 
  -1  12   8       52.48       79.73     29.82 o 
   0  12   8        0.30      -18.66     37.32 o 
   1  12   8       23.62       -1.62     39.66 o 
   2  12   8        0.80       16.18     52.80 o 
   3  12   8       44.93      -20.87     41.74 o 
   4  12   8       43.34       91.50     43.89 o 
   5  12   8       28.63      -24.36     48.72 o 
  -3  13   8       92.90      116.94     42.71 o 
  -2  13   8       89.14       90.59     47.77 o 
  -1  13   8        0.17       -2.46     75.85 o 
   0  13   8        7.27        5.76     89.94 o 
   1  13   8        0.37      -22.90     45.80 o 
   2  13   8        5.73      -23.21     46.41 o 
   3  13   8       14.91      -22.22     44.45 o 
  -1  14   8        6.29       -8.84    104.67 o 
   0  14   8       27.22       34.33     49.13 o 
   1  14   8       35.27       53.77     77.85 o 
  -9   1   9      206.24      160.82     74.84 o 
  -8   1   9       76.36       43.89     32.43 o 
  -7   1   9       14.26       39.55     28.20 o 
  -6   1   9        2.89       17.39     24.29 o 
  -5   1   9      203.28      232.81     20.62 o 
  -4   1   9       31.25       17.89     12.79 o 
  -3   1   9      860.57      865.13     21.26 o 
  -2   1   9       25.63       19.08     10.36 o 
  -1   1   9     1402.76     1393.63     28.48 o 
   0   1   9        0.03        1.47      6.90 o 
   1   1   9      790.13      861.82     18.92 o 
   2   1   9     1440.53     1390.04     27.14 o 
   3   1   9      631.08      634.24     16.35 o 
   4   1   9       83.47       95.70     13.32 o 
   5   1   9       29.30       30.42     15.05 o 
   6   1   9      375.98      284.86     34.16 o 
   7   1   9       75.97      100.12     36.09 o 
   8   1   9        8.56      -12.90     40.96 o 
   9   1   9        0.96      -21.80     43.59 o 
  -9   2   9        0.51       -5.32     55.83 o 
  -8   2   9        0.03       21.23     32.27 o 
  -7   2   9      101.83       66.74     28.39 o 
  -6   2   9      217.14      273.12     35.94 o 
  -5   2   9       63.47       78.48     18.54 o 
  -4   2   9     1269.02     1241.33     40.95 o 
  -3   2   9        4.40       -2.47      9.26 o 
  -2   2   9     5423.69     5262.00     94.44 o 
  -1   2   9       57.64       58.93      8.21 o 
   0   2   9     6561.07     6617.63    116.53 o 
   1   2   9       47.18       48.67      6.99 o 
   2   2   9       52.52       56.56     11.91 o 
   3   2   9      137.49      131.44     12.89 o 
   4   2   9     1477.27     1400.92     42.96 o 
   5   2   9     1012.95     1032.45     57.44 o 
   6   2   9      245.90      267.60     30.44 o 
   7   2   9     1048.37      971.43    117.88 o 
   8   2   9       64.18       81.82     47.00 o 
   9   2   9      126.75       95.91     44.13 o 
  -9   3   9      127.37      199.00     60.35 o 
  -8   3   9      280.07      284.73     56.08 o 
  -7   3   9     1101.83     1091.85     58.95 o 
  -6   3   9      314.11      341.20     33.98 o 
  -5   3   9      500.81      462.36    132.20 o 
  -4   3   9       18.08        9.28     17.25 o 
  -3   3   9       83.11      100.74     13.76 o 
  -2   3   9       81.84       66.25      9.75 o 
  -1   3   9      251.85      238.75     12.80 o 
   0   3   9     1753.14     1631.30     34.66 o 
   1   3   9      746.59      708.33     18.23 o 
   2   3   9      818.20      769.26     24.51 o 
   3   3   9        4.58       -5.93     11.86 o 
   4   3   9       20.22       25.66     18.55 o 
   5   3   9       52.19       20.48     17.59 o 
   6   3   9        0.21      -10.43     20.86 o 
   7   3   9       32.15        7.77     42.59 o 
   8   3   9        8.34        6.88     40.40 o 
   9   3   9       12.89       44.92     47.08 o 
  -9   4   9        4.39      -27.14     54.28 o 
  -8   4   9      287.57      208.33     56.38 o 
  -7   4   9       91.22       28.74     42.94 o 
  -6   4   9       66.37       85.63     38.83 o 
  -5   4   9      132.47       87.74     26.23 o 
  -4   4   9      177.40      206.66     25.83 o 
  -3   4   9      121.20      118.74     16.40 o 
  -2   4   9      626.53      620.21     18.69 o 
  -1   4   9      254.90      232.94     12.28 o 
   0   4   9      433.07      458.02     16.91 o 
   1   4   9        1.82        5.18      9.50 o 
   2   4   9     1778.36     1825.54     47.24 o 
   3   4   9      128.05      137.56     15.04 o 
   4   4   9      180.12      162.53     23.50 o 
   5   4   9      918.62      976.44     36.30 o 
   6   4   9      116.79       74.74     23.68 o 
   7   4   9      745.32      750.99     40.80 o 
   8   4   9        8.07      -10.24     38.53 o 
   9   4   9       56.00       58.30     46.85 o 
  -9   5   9        1.49       34.06     61.65 o 
  -8   5   9       90.84      126.41     55.13 o 
  -7   5   9      764.57      878.56     76.80 o 
  -6   5   9        9.05      -18.49     36.97 o 
  -5   5   9     2257.39     2333.48    132.78 o 
  -4   5   9      102.38      143.29     30.09 o 
  -3   5   9      186.42      214.35     54.88 o 
  -2   5   9       60.53       70.69     16.56 o 
  -1   5   9        2.90       11.61     11.47 o 
   0   5   9       96.40       81.88     12.24 o 
   1   5   9      399.69      423.16     14.61 o 
   2   5   9       72.28       89.17     10.04 o 
   3   5   9       50.50       54.67     15.16 o 
   4   5   9      151.13      171.93     20.77 o 
   5   5   9       31.90       -1.88     19.31 o 
   6   5   9      476.21      491.05     37.60 o 
   7   5   9        3.44      -12.86     27.13 o 
   8   5   9      447.00      482.25     53.61 o 
  -8   6   9        4.29       33.41     51.67 o 
  -7   6   9       24.97       34.06     45.50 o 
  -6   6   9       63.42      118.64     45.50 o 
  -5   6   9      271.63      233.41     45.55 o 
  -4   6   9      197.72      182.69     42.09 o 
  -3   6   9      196.45      235.45     55.93 o 
  -2   6   9       85.88       88.44     18.70 o 
  -1   6   9       12.99       23.24     11.46 o 
   0   6   9      221.55      233.40     14.73 o 
   1   6   9      278.50      277.21     14.82 o 
   2   6   9      172.44      174.41     13.93 o 
   3   6   9      105.02       99.53     19.59 o 
   4   6   9      733.82      743.50     32.53 o 
   5   6   9       74.99       83.02     21.49 o 
   6   6   9      702.95      657.94     37.66 o 
   7   6   9      349.91      347.91     35.21 o 
   8   6   9        2.41       -0.77     43.55 o 
  -8   7   9       24.41       62.01     53.28 o 
  -7   7   9       90.86      128.42     52.67 o 
  -6   7   9      171.82      114.52     50.36 o 
  -5   7   9      230.54      278.46     49.46 o 
  -4   7   9      186.70      198.70     45.35 o 
  -3   7   9      634.62      626.67     80.66 o 
  -2   7   9        0.01       -7.34     16.93 o 
  -1   7   9      654.75      678.44     23.73 o 
   0   7   9      279.15      280.15     15.30 o 
   1   7   9      433.20      466.83     17.70 o 
   2   7   9      230.29      244.39     33.31 o 
   3   7   9       41.82       37.59     20.04 o 
   4   7   9       29.37       12.74     23.04 o 
   5   7   9       57.46       70.95     25.97 o 
   6   7   9       34.68       26.95     28.28 o 
   7   7   9        0.35      -14.68     31.18 o 
   8   7   9       33.25       23.71     34.72 o 
  -7   8   9       54.59       65.23     47.08 o 
  -6   8   9       23.44       57.95     38.21 o 
  -5   8   9      133.74      175.94     36.63 o 
  -4   8   9        0.10       22.28     35.21 o 
  -3   8   9      227.85      277.90     37.00 o 
  -2   8   9        3.12       20.48     22.43 o 
  -1   8   9       19.04       11.73     14.98 o 
   0   8   9      648.96      639.02     28.57 o 
   1   8   9        8.19       36.74     23.13 o 
   2   8   9      487.95      467.99     35.32 o 
   3   8   9      252.54      240.26     27.05 o 
   4   8   9       85.06       95.48     26.25 o 
   5   8   9      101.41       76.90     28.54 o 
   6   8   9       39.90       29.84     29.58 o 
   7   8   9        3.78      -16.57     33.14 o 
  -7   9   9       39.51       46.00     46.87 o 
  -6   9   9      131.51       84.63     40.84 o 
  -5   9   9        0.09       10.27     34.63 o 
  -4   9   9       65.15       43.66     30.09 o 
  -3   9   9       66.35       67.89     27.25 o 
  -2   9   9        5.06       -1.10     19.73 o 
  -1   9   9      178.97      160.39     24.41 o 
   0   9   9      174.04      194.23     52.24 o 
   1   9   9      511.95      569.90     40.38 o 
   2   9   9        1.26       -4.44     25.85 o 
   3   9   9        4.57        3.89     26.77 o 
   4   9   9      185.08      156.68     29.96 o 
   5   9   9       44.74       23.62     29.91 o 
   6   9   9        0.23       -1.03     31.66 o 
   7   9   9        0.65      -18.09     36.18 o 
  -6  10   9       11.08       47.43     43.12 o 
  -5  10   9       12.58      -17.62     35.24 o 
  -4  10   9       27.16       62.41     34.31 o 
  -3  10   9        6.54        0.89     28.95 o 
  -2  10   9        9.31      -15.84     31.69 o 
  -1  10   9       25.29       29.12     21.19 o 
   0  10   9       49.34       67.20     30.38 o 
   1  10   9        0.39      -18.45     36.89 o 
   2  10   9        6.93        8.47     29.61 o 
   3  10   9        6.38       16.68     29.19 o 
   4  10   9       50.46       28.72     30.21 o 
   5  10   9        7.09       -6.09     32.42 o 
   6  10   9       21.31      -17.16     34.31 o 
  -5  11   9        1.33       12.37     40.29 o 
  -4  11   9       54.19       38.97     34.75 o 
  -3  11   9       94.96       96.43     61.42 o 
  -2  11   9        3.03       -2.27     27.59 o 
  -1  11   9      255.46      269.46     31.03 o 
   0  11   9       67.38       52.53     38.03 o 
   1  11   9      134.43      108.96     67.77 o 
   2  11   9       37.72       61.98     38.00 o 
   3  11   9       33.46       11.58     37.66 o 
   4  11   9       22.04      -16.50     32.99 o 
   5  11   9        0.09      -16.98     33.97 o 
  -4  12   9        3.43       12.58     40.21 o 
  -3  12   9       56.19       -3.60     36.82 o 
  -2  12   9       12.97       32.43     30.91 o 
  -1  12   9      114.17       98.09     42.34 o 
   0  12   9      137.03      138.26     41.32 o 
   1  12   9        1.52      -20.21     40.43 o 
   2  12   9      160.84      127.88     77.78 o 
   3  12   9        0.02      -21.37     42.74 o 
   4  12   9       39.69       23.87     45.51 o 
  -3  13   9      135.24      182.86     38.81 o 
  -2  13   9      174.28      110.78     35.63 o 
  -1  13   9       55.05        5.80     44.76 o 
   0  13   9      125.57      -36.04     72.08 o 
   1  13   9        7.73      -18.28     45.64 o 
   2  13   9        2.78      -23.46     46.93 o 
   3  13   9       26.78      -24.22     48.44 o 
  -9   0  10      101.00      151.59     60.05 o 
  -8   0  10       15.06      -23.73     48.36 o 
  -7   0  10       36.54      -19.56     41.13 o 
  -6   0  10      224.28      236.27     44.09 o 
  -5   0  10       10.53       79.16     33.61 o 
  -4   0  10        1.02       -5.44     17.62 o 
  -3   0  10      296.03      298.50     19.09 o 
  -2   0  10       74.33       66.73     13.44 o 
  -1   0  10     2599.83     2608.47     69.43 o 
   0   0  10       58.52       64.55     11.51 o 
   1   0  10      467.33      475.20     18.91 o 
   2   0  10     3438.01     3425.24     87.35 o 
   3   0  10       96.50       91.66     12.87 o 
   4   0  10     1340.86     1344.78     74.78 o 
   5   0  10      855.36      965.39     75.04 o 
   6   0  10      243.16      189.72     50.66 o 
   7   0  10      351.45      266.17     59.94 o 
   8   0  10        0.15      -28.32     56.63 o 
   9   0  10        9.51       15.65     67.07 o 
  -9   1  10        1.24      -18.08     39.42 o 
  -8   1  10        8.10       10.96     33.98 o 
  -7   1  10       55.66      109.08     30.96 o 
  -6   1  10        0.11      -11.96     23.92 o 
  -5   1  10        1.85       -6.06     21.55 o 
  -4   1  10      989.20      952.53     27.52 o 
  -3   1  10       15.21       14.25     10.13 o 
  -2   1  10     2697.94     2556.24     48.72 o 
  -1   1  10     3263.70     3092.54     57.29 o 
   0   1  10      732.52      715.85     17.51 o 
   1   1  10     5009.44     5217.69     92.70 o 
   2   1  10        5.25        4.10      6.58 o 
   3   1  10     1073.44     1068.91     25.60 o 
   4   1  10      116.80      103.58     24.40 o 
   5   1  10      675.16      665.99     78.43 o 
   6   1  10      126.56      107.92     32.41 o 
   7   1  10     1147.96     1069.09    168.22 o 
   8   1  10       11.24       13.05     38.89 o 
   9   1  10      396.43      416.01     55.85 o 
  -9   2  10        5.13       15.50     43.72 o 
  -8   2  10      279.76      282.10     51.24 o 
  -7   2  10      372.32      337.44     38.89 o 
  -6   2  10      129.46      171.01     29.45 o 
  -5   2  10     1479.40     1354.81     62.25 o 
  -4   2  10      155.86      131.19     18.34 o 
  -3   2  10       38.89       45.21     11.40 o 
  -2   2  10      176.14      176.61     11.10 o 
  -1   2  10     1792.31     1797.47     35.96 o 
   0   2  10        3.45       10.38      8.25 o 
   1   2  10       26.83       18.23      8.59 o 
   2   2  10       19.44        9.14      7.16 o 
   3   2  10     1009.29      981.35     29.57 o 
   4   2  10      125.49      146.88     27.85 o 
   5   2  10       15.24       16.20     20.90 o 
   6   2  10      808.23      864.89     53.56 o 
   7   2  10       61.69       67.43     79.88 o 
   8   2  10      647.24      660.45     80.26 o 
   9   2  10        6.28      -20.32     44.24 o 
  -9   3  10        0.01      -26.94     55.68 o 
  -8   3  10      199.18      240.88     57.09 o 
  -7   3  10        8.20       25.42     30.24 o 
  -6   3  10      470.00      460.75     64.56 o 
  -5   3  10        9.59       43.72     24.40 o 
  -4   3  10        2.47       -3.21     18.30 o 
  -3   3  10       44.05       43.59     12.86 o 
  -2   3  10      563.62      568.35     16.89 o 
  -1   3  10        0.76        7.09      8.87 o 
   0   3  10      428.75      457.52     15.36 o 
   1   3  10        1.51        4.59     10.36 o 
   2   3  10       44.76       50.09     13.51 o 
   3   3  10      494.66      492.21     20.77 o 
   4   3  10      165.63      151.55     15.91 o 
   5   3  10      312.98      299.20     28.47 o 
   6   3  10       25.47       21.11     22.98 o 
   7   3  10      189.00       53.46     74.57 o 
   8   3  10      148.98      177.15     67.57 o 
   9   3  10       89.66       73.70     48.78 o 
  -9   4  10       16.80       -9.93     56.48 o 
  -8   4  10        6.09       54.03     51.82 o 
  -7   4  10       24.28       28.49     42.14 o 
  -6   4  10        6.61       -6.32     37.47 o 
  -5   4  10      118.99       99.46     26.92 o 
  -4   4  10        0.70       -9.58     19.16 o 
  -3   4  10       12.24       -0.57     16.35 o 
  -2   4  10       23.28       22.18     11.14 o 
  -1   4  10      157.48      162.97     11.96 o 
   0   4  10      307.77      358.76     23.42 o 
   1   4  10       25.37       14.12     12.44 o 
   2   4  10        9.86       19.71     14.00 o 
   3   4  10       37.92       17.75     14.94 o 
   4   4  10      282.87      295.34     25.52 o 
   5   4  10      611.58      575.91     28.49 o 
   6   4  10       15.22       12.62     23.92 o 
   7   4  10      323.49      313.72     44.72 o 
   8   4  10       40.98      -21.52     43.04 o 
  -8   5  10      103.73      113.12     55.38 o 
  -7   5  10       19.86       55.88     46.30 o 
  -6   5  10     1332.48     1100.28     83.47 o 
  -5   5  10       26.82       32.30     37.37 o 
  -4   5  10      352.92      298.62     45.60 o 
  -3   5  10       70.54       34.17     44.85 o 
  -2   5  10      350.24      351.40     23.07 o 
  -1   5  10       46.33       41.93     13.95 o 
   0   5  10      286.03      305.40     18.90 o 
   1   5  10       15.84       26.71      8.52 o 
   2   5  10       44.46       50.31     10.22 o 
   3   5  10      196.33      220.12     18.65 o 
   4   5  10       87.87      104.78     20.24 o 
   5   5  10      263.20      251.00     23.88 o 
   6   5  10        3.22      -12.35     24.70 o 
   7   5  10       42.33       -1.27     28.62 o 
   8   5  10        0.61      -22.03     44.07 o 
  -8   6  10        2.34      -23.78     52.67 o 
  -7   6  10       30.39       -1.76     49.71 o 
  -6   6  10        9.78       50.01     46.80 o 
  -5   6  10        0.33       10.53     39.18 o 
  -4   6  10        0.15      -17.48     34.96 o 
  -3   6  10      166.73      178.88     39.43 o 
  -2   6  10        4.48       48.31     19.00 o 
  -1   6  10       45.25       52.86     18.46 o 
   0   6  10       18.05       19.54     10.51 o 
   1   6  10      161.59      150.77     12.53 o 
   2   6  10        9.93       76.71     47.97 o 
   3   6  10      226.14      212.56     23.94 o 
   4   6  10      537.23      476.35     28.04 o 
   5   6  10       13.19       11.62     21.78 o 
   6   6  10      789.48      790.24     41.38 o 
   7   6  10       31.51        6.35     30.74 o 
   8   6  10      139.93       84.76     46.78 o 
  -8   7  10      305.54      337.95     68.97 o 
  -7   7  10      134.68       84.52     56.33 o 
  -6   7  10       74.16       71.93     48.41 o 
  -5   7  10       45.04       84.57     44.54 o 
  -4   7  10        2.63      -18.38     36.77 o 
  -3   7  10      136.17      191.92     42.14 o 
  -2   7  10       63.37       70.77     21.97 o 
  -1   7  10        2.09       -7.00     14.00 o 
   0   7  10      142.78      165.29     13.51 o 
   1   7  10      193.71      192.45     22.71 o 
   2   7  10       53.83       52.37     29.61 o 
   3   7  10      158.47      136.76     25.00 o 
   4   7  10       57.02       45.21     24.44 o 
   5   7  10        0.30      -12.89     25.79 o 
   6   7  10        2.02       -6.04     29.31 o 
   7   7  10        2.72        7.86     33.16 o 
  -7   8  10       50.08      135.13     50.87 o 
  -6   8  10       35.14       45.26     40.32 o 
  -5   8  10       70.59      107.53     36.55 o 
  -4   8  10      110.81      122.10     31.92 o 
  -3   8  10       19.34       -0.69     24.22 o 
  -2   8  10      198.94      188.83     23.52 o 
  -1   8  10       72.90       93.81     21.60 o 
   0   8  10       44.52       57.87     21.94 o 
   1   8  10        1.44        0.89     23.62 o 
   2   8  10      987.66      926.78     42.94 o 
   3   8  10       51.28       40.98     25.47 o 
   4   8  10      802.05      775.40     41.41 o 
   5   8  10        9.95       -7.24     29.34 o 
   6   8  10      284.03      262.46     36.05 o 
   7   8  10       48.67        4.73     35.57 o 
  -7   9  10        0.03       53.34     52.04 o 
  -6   9  10       12.68       11.79     42.27 o 
  -5   9  10       11.44       -2.16     34.61 o 
  -4   9  10      166.25      216.00     37.60 o 
  -3   9  10        9.16       54.58     28.44 o 
  -2   9  10        0.05      -11.31     22.62 o 
  -1   9  10      247.53      278.78     24.34 o 
   0   9  10      211.89      227.56     59.07 o 
   1   9  10        0.08      -12.88     25.75 o 
   2   9  10        1.48      -10.05     27.38 o 
   3   9  10       34.75       14.40     27.70 o 
   4   9  10        0.93      -13.99     27.98 o 
   5   9  10       29.44       92.54     31.83 o 
   6   9  10       33.20       41.67     33.91 o 
  -6  10  10        0.67       48.94     45.56 o 
  -5  10  10      121.06      205.35     49.96 o 
  -4  10  10       22.40       -4.06     33.62 o 
  -3  10  10        8.72       -1.93     30.86 o 
  -2  10  10        4.30        5.74     25.74 o 
  -1  10  10       77.73       78.68     25.70 o 
   0  10  10      243.16      258.50     39.98 o 
   1  10  10        0.19      -17.21     34.42 o 
   2  10  10      505.73      575.39     90.04 o 
   3  10  10       48.50       30.63     31.02 o 
   4  10  10       50.58       36.11     35.31 o 
   5  10  10        1.67      -16.48     32.96 o 
   6  10  10        7.14        6.41     37.74 o 
  -5  11  10        0.16       -0.94     41.10 o 
  -4  11  10       19.29       35.68     39.37 o 
  -3  11  10        3.66       -4.62     29.76 o 
  -2  11  10      100.01      106.96     48.80 o 
  -1  11  10        0.37       42.30     37.46 o 
   0  11  10       36.91       79.82     40.08 o 
   1  11  10       62.78       90.20     41.19 o 
   2  11  10       44.54       -7.50     40.82 o 
   3  11  10       46.61       95.85     35.15 o 
   4  11  10        1.27        8.52     34.76 o 
   5  11  10       30.11       48.84     38.14 o 
  -4  12  10        0.61       22.52     74.54 o 
  -3  12  10       30.71       -3.07     32.90 o 
  -2  12  10       72.87       87.73     33.28 o 
  -1  12  10        7.70       29.05     45.15 o 
   0  12  10       80.68       54.58     48.01 o 
   1  12  10       14.00       21.20     44.28 o 
   2  12  10       37.90       13.67     44.18 o 
   3  12  10       90.57       81.88     54.80 o 
   4  12  10        8.34      -23.79     47.57 o 
  -2  13  10       41.92       22.02     46.93 o 
  -1  13  10        9.35        5.99     46.98 o 
   0  13  10        4.19      -22.97     45.95 o 
   1  13  10        9.37      -17.74     47.31 o 
   2  13  10       12.13       15.77     49.44 o 
  -9   1  11      132.03      177.71     46.48 o 
  -8   1  11        0.65        1.96     35.70 o 
  -7   1  11      198.79      187.87     67.39 o 
  -6   1  11       13.28      -12.51     25.02 o 
  -5   1  11       26.52       19.68     20.52 o 
  -4   1  11        3.48       -7.45     14.89 o 
  -3   1  11        0.07       -6.16     12.32 o 
  -2   1  11      616.01      603.08     17.57 o 
  -1   1  11      102.89      100.17     10.05 o 
   0   1  11      380.07      373.83     12.99 o 
   1   1  11       35.32       33.85      8.36 o 
   2   1  11       40.06       51.54      7.97 o 
   3   1  11       96.82      102.73     10.27 o 
   4   1  11      539.95      493.89     37.41 o 
   5   1  11       28.66       18.95     30.06 o 
   6   1  11      575.37      487.65     42.33 o 
   7   1  11       21.13       55.20     37.10 o 
   8   1  11       33.73       24.64     43.69 o 
   9   1  11       31.04       35.79     50.23 o 
  -9   2  11        4.63       16.02     47.43 o 
  -8   2  11        1.30       -3.04     35.18 o 
  -7   2  11       13.33        9.28     31.63 o 
  -6   2  11       13.76        3.23     25.37 o 
  -5   2  11       70.11      125.65     27.17 o 
  -4   2  11      151.29      161.00     18.86 o 
  -3   2  11       18.92       25.78     12.55 o 
  -2   2  11      261.79      289.71     15.78 o 
  -1   2  11      171.96      183.20     11.39 o 
   0   2  11        0.01       -0.36      8.44 o 
   1   2  11       82.01       82.03     11.10 o 
   2   2  11        4.31        5.82      7.12 o 
   3   2  11      858.65      941.58     44.71 o 
   4   2  11      130.11      157.89     19.23 o 
   5   2  11      440.64      409.88     53.12 o 
   6   2  11      408.39      459.62     44.36 o 
   7   2  11      253.87      339.03     46.85 o 
   8   2  11      129.68      149.91     46.78 o 
  -9   3  11        4.21       14.60     58.39 o 
  -8   3  11      216.38      215.87     43.12 o 
  -7   3  11       98.53       77.51     33.00 o 
  -6   3  11       33.52       11.69     28.09 o 
  -5   3  11      242.41      203.31     61.93 o 
  -4   3  11      523.47      531.20     27.31 o 
  -3   3  11      252.50      208.21     18.19 o 
  -2   3  11     1198.77     1186.88     35.69 o 
  -1   3  11      173.89      175.08     13.21 o 
   0   3  11     1190.03     1168.29     28.12 o 
   1   3  11      110.57      123.37     10.58 o 
   2   3  11     1483.85     1480.60     40.94 o 
   3   3  11      140.40      152.13     16.53 o 
   4   3  11      290.79      309.13     35.38 o 
   5   3  11      115.31       77.52     24.13 o 
   6   3  11        1.57       26.40     33.58 o 
   7   3  11       48.90       66.77     39.93 o 
   8   3  11      168.39      201.40     48.49 o 
  -8   4  11        0.13      -17.66     54.08 o 
  -7   4  11       48.56       36.82     44.80 o 
  -6   4  11       77.73       40.10     28.62 o 
  -5   4  11       96.63       84.58     27.49 o 
  -4   4  11      420.35      468.25     44.97 o 
  -3   4  11       86.34      118.76     19.42 o 
  -2   4  11     1838.11     1766.71     50.78 o 
  -1   4  11      476.54      488.06     18.44 o 
   0   4  11        1.79       -5.20     10.40 o 
   1   4  11      506.56      497.79     24.29 o 
   2   4  11       18.39       35.60     19.05 o 
   3   4  11      147.13      167.12     18.03 o 
   4   4  11       85.00       87.40     17.45 o 
   5   4  11      396.79      465.94     38.95 o 
   6   4  11      141.37       78.58     27.19 o 
   7   4  11      237.66      204.49     42.14 o 
   8   4  11        5.80       11.75     45.67 o 
  -8   5  11        7.47      -26.31     52.62 o 
  -7   5  11       11.70       40.53     47.86 o 
  -6   5  11       42.95       52.17     44.14 o 
  -5   5  11      248.07      298.57     49.76 o 
  -4   5  11      189.20      131.03     40.38 o 
  -3   5  11      161.68      139.18     29.54 o 
  -2   5  11      201.22      203.64     21.23 o 
  -1   5  11       11.34        2.16     17.06 o 
   0   5  11      398.13      430.26     25.26 o 
   1   5  11       47.07       51.43      9.86 o 
   2   5  11     1173.21     1189.44     40.52 o 
   3   5  11       48.30       63.68     20.02 o 
   4   5  11     1112.77     1123.41     63.49 o 
   5   5  11        8.34      -12.05     24.09 o 
   6   5  11      230.05      225.42     67.03 o 
   7   5  11       34.77       75.41     43.31 o 
   8   5  11       12.50       43.41     47.44 o 
  -8   6  11      527.22      629.09     78.40 o 
  -7   6  11       11.60       -1.25     48.46 o 
  -6   6  11       44.25       92.95     48.36 o 
  -5   6  11       25.42      -18.33     36.67 o 
  -4   6  11      181.89      212.49     46.10 o 
  -3   6  11      550.30      670.11     47.71 o 
  -2   6  11      445.21      445.17     51.82 o 
  -1   6  11      695.49      701.03     32.11 o 
   0   6  11     1872.52     1869.44     42.93 o 
   1   6  11      646.35      703.41     30.89 o 
   2   6  11       10.17       25.38     19.69 o 
   3   6  11      784.14      785.50     40.77 o 
   4   6  11      128.06      106.60     23.00 o 
   5   6  11      119.69      125.83     30.01 o 
   6   6  11        5.33       29.18     28.46 o 
   7   6  11       18.07       -6.28     42.09 o 
   8   6  11       28.55       44.62     48.31 o 
  -7   7  11        0.81      -26.13     52.27 o 
  -6   7  11      392.04      287.99     58.79 o 
  -5   7  11       15.21       39.83     43.29 o 
  -4   7  11      240.04      170.20     48.56 o 
  -3   7  11        4.04       -5.12     29.86 o 
  -2   7  11       61.20       66.08     22.57 o 
  -1   7  11       84.11       83.61     15.95 o 
   0   7  11       54.32       35.38     14.39 o 
   1   7  11      133.24      136.16     25.06 o 
   2   7  11      493.29      499.90     49.44 o 
   3   7  11       12.41      -11.62     23.25 o 
   4   7  11     1440.84     1345.30     54.92 o 
   5   7  11        2.57      -13.68     27.36 o 
   6   7  11      287.83      246.44     34.49 o 
   7   7  11       10.14       14.35     34.71 o 
  -7   8  11       47.02       96.57     53.19 o 
  -6   8  11        2.37       22.12     42.76 o 
  -5   8  11        5.04       22.14     36.57 o 
  -4   8  11      167.26      233.15     76.62 o 
  -3   8  11       33.96       31.41     24.10 o 
  -2   8  11       79.36      100.75     21.25 o 
  -1   8  11      289.13      267.39     22.54 o 
   0   8  11       12.51       18.70     29.05 o 
   1   8  11      738.93      792.62     56.83 o 
   2   8  11       18.54       42.24     25.42 o 
   3   8  11       44.34       47.00     26.60 o 
   4   8  11        0.70      -13.60     27.19 o 
   5   8  11       11.64      -14.83     29.66 o 
   6   8  11       73.27       30.24     54.92 o 
   7   8  11       63.61       53.17     37.84 o 
  -6   9  11       61.50       66.37     47.35 o 
  -5   9  11       21.85       36.52     40.88 o 
  -4   9  11      260.56      285.29     48.68 o 
  -3   9  11        9.07        4.90     26.32 o 
  -2   9  11      631.89      622.00     37.19 o 
  -1   9  11      198.06      167.01     26.90 o 
   0   9  11       28.29       41.90     33.33 o 
   1   9  11      411.55      443.03     60.70 o 
   2   9  11      207.42      210.59     31.32 o 
   3   9  11        6.99      -14.52     29.04 o 
   4   9  11        0.00      -14.70     29.40 o 
   5   9  11      230.16      243.25     36.24 o 
   6   9  11        0.46       22.83     36.12 o 
  -6  10  11        4.99       -2.01     50.13 o 
  -5  10  11      120.90      162.94     43.81 o 
  -4  10  11        5.46       23.28     38.25 o 
  -3  10  11      100.31       97.16     30.07 o 
  -2  10  11        7.43      -13.74     27.49 o 
  -1  10  11        3.60       50.66     36.71 o 
   0  10  11       71.05       93.15     39.50 o 
   1  10  11        5.28       12.27     36.25 o 
   2  10  11      359.98      386.86     38.05 o 
   3  10  11        3.49       11.22     32.00 o 
   4  10  11       29.86        5.06     34.34 o 
   5  10  11        1.47       -8.60     34.85 o 
  -5  11  11       15.27       36.10     45.29 o 
  -4  11  11        0.44        2.69     39.62 o 
  -3  11  11      131.78      113.50     71.43 o 
  -2  11  11      179.63      234.28     33.87 o 
  -1  11  11       22.39      -20.04     40.08 o 
   0  11  11      175.62      101.55     42.38 o 
   1  11  11      107.59      119.43     43.67 o 
   2  11  11       53.14       22.31     42.43 o 
   3  11  11        1.76      -17.22     34.43 o 
   4  11  11       27.50       57.12     37.82 o 
  -3  12  11      130.91      116.43     37.96 o 
  -2  12  11       89.53      117.70    120.97 o 
  -1  12  11      156.94      215.38     49.78 o 
   0  12  11      103.60       53.71     42.97 o 
   1  12  11       53.46       53.28     46.26 o 
   2  12  11        4.86      -21.77     43.54 o 
   3  12  11        2.11      -23.24     46.48 o 
  -1  13  11        0.82      -13.78     45.82 o 
   0  13  11      192.14      223.89     50.49 o 
   1  13  11        2.44      -23.18     46.36 o 
  -8   0  12      178.99      200.45     63.16 o 
  -7   0  12      775.90      769.05     74.59 o 
  -6   0  12      756.93      759.97     69.33 o 
  -5   0  12      693.60      619.11     59.14 o 
  -4   0  12     2086.06     2112.67    131.44 o 
  -3   0  12       55.26       39.02     20.43 o 
  -2   0  12      997.42      983.46     34.72 o 
  -1   0  12      267.03      264.06     18.54 o 
   0   0  12      843.88      901.19     30.69 o 
   1   0  12      559.18      636.77     25.10 o 
   2   0  12       57.78       53.80     12.79 o 
   3   0  12      200.30      179.05     22.74 o 
   4   0  12     1888.88     1853.07    114.67 o 
   5   0  12      170.23      196.84     47.05 o 
   6   0  12     1528.17     1663.91    113.97 o 
   7   0  12      594.60      601.51     77.40 o 
   8   0  12       14.79        4.67     64.11 o 
  -8   1  12      294.36      359.76     46.19 o 
  -7   1  12        5.36        3.66     32.01 o 
  -6   1  12      133.29      108.37     31.34 o 
  -5   1  12       39.52       49.69     21.96 o 
  -4   1  12       92.58       93.77     23.28 o 
  -3   1  12      201.51      193.58     15.69 o 
  -2   1  12       18.40       23.69     11.10 o 
  -1   1  12      937.72      973.00     25.99 o 
   0   1  12      304.50      317.07     13.29 o 
   1   1  12      733.37      749.80     18.98 o 
   2   1  12      184.58      186.09     10.30 o 
   3   1  12      112.11      134.33     18.90 o 
   4   1  12       79.70      104.94     29.99 o 
   5   1  12      139.16      164.99     33.68 o 
   6   1  12      124.96      197.30     44.44 o 
   7   1  12      137.31      238.87     45.54 o 
   8   1  12       16.70      -12.99     43.87 o 
  -8   2  12       33.26       50.79     37.86 o 
  -7   2  12        0.09       23.52     32.12 o 
  -6   2  12        1.70       11.17     28.36 o 
  -5   2  12      130.69      154.00     24.92 o 
  -4   2  12       92.55      123.39     20.72 o 
  -3   2  12      496.13      502.34     23.30 o 
  -2   2  12      393.45      380.94     23.63 o 
  -1   2  12       10.77        0.17     10.24 o 
   0   2  12      691.62      648.66     21.35 o 
   1   2  12        6.02       -4.50      9.00 o 
   2   2  12      600.95      583.41     21.09 o 
   3   2  12        8.79        7.17     14.11 o 
   4   2  12      253.53      250.76     25.99 o 
   5   2  12      326.76      297.14     50.06 o 
   6   2  12       33.25      -13.39     35.47 o 
   7   2  12      163.17      135.01     41.51 o 
   8   2  12        3.26       -9.23     46.14 o 
  -8   3  12       30.84       25.56     37.75 o 
  -7   3  12        0.08       -0.60     32.64 o 
  -6   3  12       29.17       40.34     30.04 o 
  -5   3  12        4.61      -11.02     22.05 o 
  -4   3  12       18.69       -4.68     23.04 o 
  -3   3  12      934.76      932.36     34.41 o 
  -2   3  12     1558.99     1528.59     35.87 o 
  -1   3  12     1398.11     1468.56     40.52 o 
   0   3  12      469.06      476.61     19.55 o 
   1   3  12      881.93      925.12     24.32 o 
   2   3  12      971.91     1012.57     32.16 o 
   3   3  12      256.44      251.65     19.01 o 
   4   3  12      817.67      792.91     38.05 o 
   5   3  12       41.71       46.48     33.45 o 
   6   3  12       18.32       34.21     35.60 o 
   7   3  12       32.63       12.35     39.34 o 
   8   3  12       59.69       69.40     48.17 o 
  -8   4  12       64.16       76.85     54.93 o 
  -7   4  12       33.34       23.43     44.75 o 
  -6   4  12       11.80       18.28     31.09 o 
  -5   4  12      143.64      171.56     31.39 o 
  -4   4  12       79.02       55.22     22.66 o 
  -3   4  12        0.83      -20.62     41.24 o 
  -2   4  12        0.03       -0.79     15.00 o 
  -1   4  12       57.09       81.06     13.65 o 
   0   4  12      124.47      121.58     14.03 o 
   1   4  12      109.02      135.52     14.29 o 
   2   4  12        9.26       28.96     16.32 o 
   3   4  12      711.95      697.15     27.64 o 
   4   4  12        0.64       -8.75     17.51 o 
   5   4  12      157.09      104.39     26.15 o 
   6   4  12       98.99       21.63     53.22 o 
   7   4  12        4.66       42.14     43.13 o 
   8   4  12        0.20      -22.11     48.29 o 
  -8   5  12        0.24       18.11     55.88 o 
  -7   5  12       53.19       38.48     52.82 o 
  -6   5  12       73.82       47.50     45.80 o 
  -5   5  12      207.28      151.69     46.10 o 
  -4   5  12        3.03        9.59     45.95 o 
  -3   5  12        7.32        0.26     28.96 o 
  -2   5  12      424.03      338.21     35.99 o 
  -1   5  12       11.56       25.51     18.38 o 
   0   5  12        2.97       11.96     15.22 o 
   1   5  12        3.32        6.86     18.26 o 
   2   5  12       43.57       67.76     21.07 o 
   3   5  12        7.65       -9.61     19.22 o 
   4   5  12      108.42       98.66     21.78 o 
   5   5  12        5.89       23.74     31.85 o 
   6   5  12       84.95       82.86     40.29 o 
   7   5  12        0.75      -16.60     43.10 o 
   8   5  12       10.72      -15.33     49.64 o 
  -7   6  12       15.16       36.92     51.17 o 
  -6   6  12      165.78      104.69     50.66 o 
  -5   6  12        8.59       19.26     43.89 o 
  -4   6  12       31.93       73.79     33.21 o 
  -3   6  12      195.24      266.52     36.28 o 
  -2   6  12        0.88      -10.56     28.70 o 
  -1   6  12       22.37       45.24     26.46 o 
   0   6  12      916.55      903.29     30.35 o 
   1   6  12      155.37      177.48     28.46 o 
   2   6  12      264.93      267.46     24.39 o 
   3   6  12        0.31       12.82     21.61 o 
   4   6  12       26.99       -1.23     22.43 o 
   5   6  12       47.99       55.94     28.03 o 
   6   6  12       40.36        6.41     30.28 o 
   7   6  12        6.36       -1.61     44.54 o 
  -7   7  12        0.30       11.34     54.48 o 
  -6   7  12      147.18      114.27     58.84 o 
  -5   7  12       23.89      -17.21     46.20 o 
  -4   7  12       72.52      205.87     38.88 o 
  -3   7  12      411.99      354.65     41.41 o 
  -2   7  12       38.13       64.37     31.30 o 
  -1   7  12      664.93      621.04     55.34 o 
   0   7  12     1479.90     1273.74     89.24 o 
   1   7  12       88.44       82.88     33.00 o 
   2   7  12      818.64      731.30     38.73 o 
   3   7  12        3.14       16.79     25.24 o 
   4   7  12      133.87      120.22     28.53 o 
   5   7  12       51.40       10.39     29.94 o 
   6   7  12      117.33       80.04     32.68 o 
   7   7  12       53.00       43.01     48.15 o 
  -6   8  12      102.99      133.61     49.72 o 
  -5   8  12       18.50       60.20     90.37 o 
  -4   8  12      489.00      551.99     48.83 o 
  -3   8  12        3.70      -12.59     25.17 o 
  -2   8  12      139.30      151.86     44.84 o 
  -1   8  12        3.25       -4.96     20.45 o 
   0   8  12       26.30       19.72     31.93 o 
   1   8  12       10.95       26.87     25.93 o 
   2   8  12       32.13       33.30     26.25 o 
   3   8  12      107.56       68.25     29.01 o 
   4   8  12       95.15       66.67     36.12 o 
   5   8  12      117.26       82.06     33.32 o 
   6   8  12       26.07       34.54     35.21 o 
  -6   9  12       15.02       33.44     48.16 o 
  -5   9  12       64.10       82.61     43.07 o 
  -4   9  12       47.17       52.14     31.42 o 
  -3   9  12      204.83      244.51     32.41 o 
  -2   9  12      355.02      322.88     32.15 o 
  -1   9  12      549.18      433.06    105.44 o 
   0   9  12        8.47      -14.86     34.74 o 
   1   9  12      412.98      427.44     51.79 o 
   2   9  12       10.12        4.29     28.00 o 
   3   9  12      198.64      184.04     48.15 o 
   4   9  12       73.82       11.27     32.48 o 
   5   9  12      220.83      294.47     56.28 o 
   6   9  12        1.91      -18.65     37.30 o 
  -5  10  12        0.01      -21.47     43.62 o 
  -4  10  12       11.40       31.51     32.91 o 
  -3  10  12        4.66       12.66     29.05 o 
  -2  10  12      252.34      234.64     41.00 o 
  -1  10  12        5.58        3.93     37.28 o 
   0  10  12      239.35      225.11    113.44 o 
   1  10  12       38.30       17.33     40.65 o 
   2  10  12      118.93      153.33     68.62 o 
   3  10  12       44.21      -15.92     31.84 o 
   4  10  12      197.83      201.28     57.94 o 
   5  10  12       28.22       -5.63     36.38 o 
  -4  11  12        1.07       -1.79     37.34 o 
  -3  11  12       13.33       -4.96     32.86 o 
  -2  11  12        0.13      -15.60     42.72 o 
  -1  11  12        2.01      -20.31     40.62 o 
   0  11  12       72.93       66.13     57.49 o 
   1  11  12       32.73      -16.59     48.21 o 
   2  11  12        6.23      -20.57     42.27 o 
   3  11  12      123.70      140.70     40.89 o 
   4  11  12       85.90      113.57     40.85 o 
  -2  12  12      301.35      304.98     54.01 o 
  -1  12  12       46.88       33.36     45.89 o 
   0  12  12      180.16      191.81     47.52 o 
   1  12  12        0.02      -21.82     43.65 o 
   2  12  12       12.65      -24.04     48.09 o 
  -8   1  13       12.54       16.04     39.23 o 
  -7   1  13        1.40        7.42     34.07 o 
  -6   1  13       26.63       58.45     30.29 o 
  -5   1  13      174.12      134.60     59.92 o 
  -4   1  13       43.96       22.21     20.18 o 
  -3   1  13      241.75      241.20     23.73 o 
  -2   1  13      119.64      130.82     13.94 o 
  -1   1  13      223.06      207.44     13.31 o 
   0   1  13     1069.81     1067.83     25.17 o 
   1   1  13       14.87        6.54     10.07 o 
   2   1  13      160.07      164.88     15.42 o 
   3   1  13      148.40      141.04     31.91 o 
   4   1  13      160.03      192.75     33.38 o 
   5   1  13       27.22        8.89     32.03 o 
   6   1  13      236.38      273.90     44.12 o 
   7   1  13       86.65      117.81     50.59 o 
   8   1  13       47.49        9.11     46.58 o 
  -8   2  13       69.41      114.02     43.79 o 
  -7   2  13       20.43       41.13     35.32 o 
  -6   2  13      244.40      231.35     70.25 o 
  -5   2  13       42.42       29.83     24.05 o 
  -4   2  13      328.33      330.32     28.44 o 
  -3   2  13       17.00       29.14     16.68 o 
  -2   2  13       28.48       36.69     12.90 o 
  -1   2  13       10.31       29.64     11.48 o 
   0   2  13      237.09      245.97     13.35 o 
   1   2  13      190.83      212.51     12.32 o 
   2   2  13      265.03      268.18     25.61 o 
   3   2  13      125.69       86.79     28.01 o 
   4   2  13      323.98      295.04     36.05 o 
   5   2  13      211.08      221.58     36.37 o 
   6   2  13        4.96      -19.07     38.15 o 
   7   2  13       26.51       28.98     43.49 o 
   8   2  13       19.26       24.67     47.07 o 
  -8   3  13       99.85       95.62     41.83 o 
  -7   3  13       16.74      -15.86     34.33 o 
  -6   3  13        8.93       25.51     27.57 o 
  -5   3  13       66.12       35.29     24.57 o 
  -4   3  13       27.65       26.71     22.12 o 
  -3   3  13      284.41      344.37     28.32 o 
  -2   3  13       46.06       44.10     14.90 o 
  -1   3  13      793.42      771.98     22.72 o 
   0   3  13       44.03       29.36     11.11 o 
   1   3  13      320.03      326.53     23.07 o 
   2   3  13      173.67      193.57     22.32 o 
   3   3  13      280.34      273.53     26.45 o 
   4   3  13      748.08      788.71     64.04 o 
   5   3  13     1102.69     1124.71     62.19 o 
   6   3  13      164.81      107.01     38.95 o 
   7   3  13      362.43      314.51     61.70 o 
   8   3  13        3.39       -1.89     45.14 o 
  -8   4  13      184.16      206.62     68.42 o 
  -7   4  13      521.75      535.19     69.73 o 
  -6   4  13       97.74      139.43     30.39 o 
  -5   4  13      333.01      308.69     32.34 o 
  -4   4  13       95.32      122.95     25.33 o 
  -3   4  13       11.88        3.05     27.84 o 
  -2   4  13        7.93       -9.45     18.89 o 
  -1   4  13      371.66      378.91     18.81 o 
   0   4  13      907.11      888.05     26.43 o 
   1   4  13      184.20      178.99     21.08 o 
   2   4  13        0.04        6.39     19.58 o 
   3   4  13       13.09       39.64     25.51 o 
   4   4  13      533.73      526.45     62.27 o 
   5   4  13       57.97       86.44     37.53 o 
   6   4  13      168.74      119.20     40.18 o 
   7   4  13       69.04       73.41     43.74 o 
  -7   5  13        0.56       -0.15     51.97 o 
  -6   5  13        2.75       30.85     47.25 o 
  -5   5  13      208.10      200.01     38.09 o 
  -4   5  13       25.39       28.37     32.41 o 
  -3   5  13      129.54      208.35     41.81 o 
  -2   5  13      219.92      273.58     36.34 o 
  -1   5  13      228.45      259.06     24.11 o 
   0   5  13      456.69      503.85     27.90 o 
   1   5  13      238.86      239.28     24.87 o 
   2   5  13      387.35      410.70     26.91 o 
   3   5  13       51.34       68.41     22.24 o 
   4   5  13       52.07       44.57     41.84 o 
   5   5  13       27.52       25.20     27.76 o 
   6   5  13       67.78      128.52     46.38 o 
   7   5  13       98.26      155.67     49.21 o 
  -7   6  13       18.90       24.33     56.48 o 
  -6   6  13      325.61      502.68     71.28 o 
  -5   6  13       97.14      125.69     38.93 o 
  -4   6  13      190.14      178.87     81.84 o 
  -3   6  13      528.35      490.68     45.25 o 
  -2   6  13      120.93       55.75     31.90 o 
  -1   6  13      873.41      891.29     82.74 o 
   0   6  13      478.74      417.68     86.78 o 
   1   6  13      535.92      558.77     46.18 o 
   2   6  13       60.76       55.58     22.07 o 
   3   6  13       42.27       41.80     24.47 o 
   4   6  13       60.06       -7.11     27.07 o 
   5   6  13        0.48       25.84     28.46 o 
   6   6  13      108.79      118.72     56.46 o 
   7   6  13      146.91       82.45     49.45 o 
  -7   7  13        0.73       -6.22     61.20 o 
  -6   7  13       51.34        1.10     54.23 o 
  -5   7  13       91.11       95.70     40.24 o 
  -4   7  13       35.77       19.26     68.75 o 
  -3   7  13        4.95       29.96     72.31 o 
  -2   7  13      277.27      282.45     40.43 o 
  -1   7  13       43.25       12.29     28.88 o 
   0   7  13      135.34      197.06     36.34 o 
   1   7  13        0.03       15.30     29.82 o 
   2   7  13       36.55       45.34     26.05 o 
   3   7  13       12.11       24.75     36.23 o 
   4   7  13        0.38       -9.21     27.92 o 
   5   7  13        1.07       -6.73     30.90 o 
   6   7  13      118.16      116.24     36.21 o 
  -6   8  13        8.43       47.96     59.19 o 
  -5   8  13      142.76      164.69     44.99 o 
  -4   8  13       24.24       40.61     32.04 o 
  -3   8  13       16.25       -2.26     28.09 o 
  -2   8  13       21.48       15.51     25.84 o 
  -1   8  13        3.76        9.52     34.33 o 
   0   8  13      388.20      383.23     43.67 o 
   1   8  13       56.98       19.79     35.35 o 
   2   8  13       20.58       39.45     28.81 o 
   3   8  13       73.53       93.39     31.55 o 
   4   8  13      310.78      294.60     36.06 o 
   5   8  13       25.06       12.25     32.30 o 
   6   8  13      195.94      186.84     39.59 o 
  -5   9  13        0.00       52.97     39.72 o 
  -4   9  13       42.88       55.75     32.95 o 
  -3   9  13       25.27       13.25     29.38 o 
  -2   9  13       86.21       50.92     28.91 o 
  -1   9  13       95.69       98.56     39.71 o 
   0   9  13        3.19       -7.47     79.61 o 
   1   9  13        0.72      -22.15     44.29 o 
   2   9  13       21.72       24.12     29.23 o 
   3   9  13       52.19        9.98     31.90 o 
   4   9  13       12.64        1.52     42.63 o 
   5   9  13       82.23       99.25     37.49 o 
  -4  10  13        0.68        6.21     35.98 o 
  -3  10  13       14.36       30.40     42.19 o 
  -2  10  13        0.22      -20.81     41.62 o 
  -1  10  13        1.23       25.50     47.38 o 
   0  10  13       58.61       96.37     52.45 o 
   1  10  13       57.48        8.90     42.01 o 
   2  10  13      144.85      125.60     44.57 o 
   3  10  13        0.05       18.33     34.90 o 
   4  10  13       12.66        3.99     37.76 o 
  -3  11  13        6.50        6.25     46.48 o 
  -2  11  13       12.41      -13.04     45.16 o 
  -1  11  13      241.86      280.68     50.04 o 
   0  11  13        2.98      -18.24     43.58 o 
   1  11  13       40.19      -20.14     97.97 o 
   2  11  13       47.89        8.83     46.35 o 
   3  11  13       11.35        8.38     48.61 o 
  -1  12  13        7.50      -19.50     47.45 o 
   0  12  13       36.96        7.01     46.63 o 
   1  12  13       19.40       29.28     48.37 o 
  -8   0  14       36.05       -9.63     56.68 o 
  -7   0  14      349.44      283.82     60.55 o 
  -6   0  14       24.63      105.29     48.66 o 
  -5   0  14       18.54       11.99     38.48 o 
  -4   0  14       11.02        2.66     34.71 o 
  -3   0  14      757.94      803.77     38.37 o 
  -2   0  14       51.25       53.72     21.57 o 
  -1   0  14       77.17       43.09     17.71 o 
   0   0  14      608.82      625.07     27.05 o 
   1   0  14     1494.77     1480.38     45.94 o 
   2   0  14      624.46      717.68     45.75 o 
   3   0  14      530.98      468.77     57.74 o 
   4   0  14       24.82      -10.79     45.95 o 
   5   0  14       30.02       28.74     51.87 o 
   6   0  14       21.75      -28.04     56.08 o 
   7   0  14       59.70       45.45     60.20 o 
   8   0  14       68.85        8.48     72.44 o 
  -8   1  14        5.12       30.79     42.33 o 
  -7   1  14        5.54        8.34     36.72 o 
  -6   1  14       10.61       -6.40     32.26 o 
  -5   1  14      153.27      200.71     33.01 o 
  -4   1  14       17.36       40.31     22.90 o 
  -3   1  14       54.59       68.32     19.42 o 
  -2   1  14        0.25        1.57     14.46 o 
  -1   1  14       10.41       20.46     13.01 o 
   0   1  14        2.93       23.19     11.67 o 
   1   1  14      174.57      186.36     12.98 o 
   2   1  14      179.64      187.42     23.60 o 
   3   1  14       95.86       70.73     31.80 o 
   4   1  14      179.12      220.89     37.51 o 
   5   1  14        3.00       -1.13     36.04 o 
   6   1  14      174.22      235.25     43.12 o 
   7   1  14       11.26       -2.45     45.75 o 
   8   1  14      127.81      203.70     59.32 o 
  -8   2  14       60.77       55.96     44.64 o 
  -7   2  14       17.44       33.64     39.05 o 
  -6   2  14       84.68      101.93     33.94 o 
  -5   2  14      118.57      114.35     32.22 o 
  -4   2  14       25.66        0.42     22.37 o 
  -3   2  14       13.49       11.70     18.96 o 
  -2   2  14      299.34      313.67     20.87 o 
  -1   2  14      239.59      237.99     15.53 o 
   0   2  14      378.59      393.90     16.15 o 
   1   2  14      274.64      259.16     16.71 o 
   2   2  14       83.64      125.09     27.97 o 
   3   2  14      160.72      163.08     25.06 o 
   4   2  14      363.09      421.41     88.21 o 
   5   2  14       99.01      112.88     38.92 o 
   6   2  14      143.92      126.11     43.40 o 
   7   2  14      115.79      166.43     58.14 o 
  -7   3  14        1.26       30.64     37.65 o 
  -6   3  14      105.39      104.61     35.30 o 
  -5   3  14       30.45       19.69     26.38 o 
  -4   3  14       93.11       78.86     46.32 o 
  -3   3  14        1.06       -3.27     18.99 o 
  -2   3  14      945.00      916.01     55.76 o 
  -1   3  14      110.14      101.47     15.36 o 
   0   3  14       49.19       41.64     13.10 o 
   1   3  14        3.53       -5.83     16.75 o 
   2   3  14      350.47      359.71     21.86 o 
   3   3  14      252.13      332.89     53.38 o 
   4   3  14       24.21       30.41     33.04 o 
   5   3  14      164.80      197.10     41.32 o 
   6   3  14      622.10      673.84     62.30 o 
   7   3  14       46.51       57.16     70.23 o 
  -7   4  14       84.50      136.21     42.08 o 
  -6   4  14      110.84       78.37     30.97 o 
  -5   4  14        9.17        0.15     27.00 o 
  -4   4  14      414.04      393.36     32.46 o 
  -3   4  14      160.05      166.28     25.18 o 
  -2   4  14       12.45        6.14     21.67 o 
  -1   4  14      143.60      190.05     23.95 o 
   0   4  14       20.10       13.67     15.86 o 
   1   4  14      112.78      118.86     21.34 o 
   2   4  14      193.28      188.65     26.74 o 
   3   4  14       53.67       52.76     24.93 o 
   4   4  14       69.11       60.84     34.03 o 
   5   4  14        0.00       12.37     37.88 o 
   6   4  14       94.16       79.25     50.21 o 
   7   4  14      176.06      162.50     50.83 o 
  -7   5  14       61.95      100.23     58.49 o 
  -6   5  14       28.50       49.34     40.12 o 
  -5   5  14        1.76       27.60     37.31 o 
  -4   5  14      152.79      199.96     40.03 o 
  -3   5  14      154.99      100.19     25.31 o 
  -2   5  14        6.39       -0.58     49.26 o 
  -1   5  14      151.47      157.19     58.72 o 
   0   5  14      149.97      130.31     25.63 o 
   1   5  14       27.59       29.08     20.75 o 
   2   5  14      199.62      203.72     24.62 o 
   3   5  14       11.05       18.29     22.77 o 
   4   5  14        0.22        0.86     27.57 o 
   5   5  14        1.69       26.12     37.87 o 
   6   5  14       68.24       -2.78     65.06 o 
   7   5  14       33.01       33.61     49.87 o 
  -7   6  14      131.73      159.54     56.91 o 
  -6   6  14      234.22      273.55     55.71 o 
  -5   6  14        2.33       18.46     40.25 o 
  -4   6  14       86.54      143.76     42.64 o 
  -3   6  14      251.26      250.09     39.70 o 
  -2   6  14      399.61      286.33     50.97 o 
  -1   6  14      164.65       96.74     32.70 o 
   0   6  14      259.08      290.41     55.20 o 
   1   6  14      203.03      169.77     26.24 o 
   2   6  14       26.68       49.41     25.10 o 
   3   6  14       40.40       18.71     26.20 o 
   4   6  14       72.68       63.94     29.55 o 
   5   6  14        5.42       -7.29     31.47 o 
   6   6  14        8.28       -0.61     45.03 o 
  -6   7  14        8.61        4.19     43.34 o 
  -5   7  14       23.52       19.66     40.89 o 
  -4   7  14      151.79       90.56     40.42 o 
  -3   7  14        9.29      -18.42     52.90 o 
  -2   7  14       13.98       -3.08     68.45 o 
  -1   7  14        2.14       31.60     33.53 o 
   0   7  14       17.12      -10.80     34.81 o 
   1   7  14        0.62      -16.71     33.42 o 
   2   7  14       34.98       69.01     26.65 o 
   3   7  14      254.22      213.92     32.55 o 
   4   7  14      263.85      280.03     35.52 o 
   5   7  14      543.11      464.76     47.54 o 
   6   7  14      209.85      312.68     53.27 o 
  -6   8  14        2.26      -14.59     49.11 o 
  -5   8  14       41.08       77.60     43.29 o 
  -4   8  14      174.89      207.75     46.07 o 
  -3   8  14       96.34       71.08     49.09 o 
  -2   8  14      308.33      368.10     34.19 o 
  -1   8  14       87.01       20.22     37.72 o 
   0   8  14      164.50      123.18     39.58 o 
   1   8  14      402.66      323.81     44.44 o 
   2   8  14       78.61      101.36     45.67 o 
   3   8  14      113.44      113.02     32.83 o 
   4   8  14        0.25       24.37     31.07 o 
   5   8  14      104.93       81.33     36.68 o 
  -5   9  14        4.19       42.88     41.46 o 
  -4   9  14       13.50       47.25     35.85 o 
  -3   9  14       10.15       17.91     32.10 o 
  -2   9  14       21.53       -4.49     44.77 o 
  -1   9  14      110.33       97.62     47.08 o 
   0   9  14        0.83       30.67    100.75 o 
   1   9  14      773.37      837.76     97.37 o 
   2   9  14      143.19      161.62     42.73 o 
   3   9  14      136.49      144.94     40.95 o 
   4   9  14       46.64       74.67     37.98 o 
   5   9  14        3.30      -18.79     37.58 o 
  -4  10  14       91.43       89.63     39.38 o 
  -3  10  14        1.37      -25.77     76.50 o 
  -2  10  14      133.94      106.98     46.10 o 
  -1  10  14        3.59        8.00     41.00 o 
   0  10  14       39.79       33.72     58.59 o 
   1  10  14        0.70       12.95     40.32 o 
   2  10  14        7.73      -20.92     41.85 o 
   3  10  14       57.64       20.19     58.94 o 
   4  10  14      176.63      225.61     70.30 o 
  -2  11  14        7.88       16.63     53.35 o 
  -1  11  14       17.83       44.90     85.33 o 
   0  11  14       21.58       49.42     46.47 o 
   1  11  14       69.69      100.84     56.81 o 
   2  11  14       58.87       39.97     48.52 o 
  -7   1  15       24.28      -18.52     37.04 o 
  -6   1  15       11.92        4.31     34.01 o 
  -5   1  15      273.61      251.15     35.90 o 
  -4   1  15       24.13       14.89     26.46 o 
  -3   1  15      403.34      404.90     47.88 o 
  -2   1  15        2.80       -7.50     15.00 o 
  -1   1  15       39.78       30.32     17.14 o 
   0   1  15      257.29      233.07     15.18 o 
   1   1  15        8.44       30.92     14.08 o 
   2   1  15      471.30      477.30     30.51 o 
   3   1  15      404.62      370.16     40.42 o 
   4   1  15       57.07       71.45     37.10 o 
   5   1  15       57.75       50.52     38.16 o 
   6   1  15        7.04        3.76     41.34 o 
   7   1  15      209.37      217.20     48.91 o 
  -7   2  15       12.76       66.17     59.82 o 
  -6   2  15       62.51       55.05     37.77 o 
  -5   2  15      173.66      139.04     33.64 o 
  -4   2  15       72.80       70.61     25.19 o 
  -3   2  15     1235.47     1216.74     49.04 o 
  -2   2  15      103.76      110.31     20.52 o 
  -1   2  15     1072.38     1088.89     29.26 o 
   0   2  15      874.24      912.73     30.57 o 
   1   2  15      386.06      405.00     25.48 o 
   2   2  15      631.57      702.82     55.43 o 
   3   2  15      171.48      156.51     35.65 o 
   4   2  15      406.59      391.75     42.61 o 
   5   2  15        0.01        6.64     37.19 o 
   6   2  15      370.05      461.48     51.74 o 
   7   2  15       61.30       19.54     46.26 o 
  -7   3  15      137.17      132.18     47.18 o 
  -6   3  15       70.57       89.35     44.92 o 
  -5   3  15       91.71       79.84     42.26 o 
  -4   3  15      149.39      195.89     34.83 o 
  -3   3  15        5.25      -18.00     36.00 o 
  -2   3  15       38.45       59.67     20.14 o 
  -1   3  15      430.45      386.36     18.71 o 
   0   3  15        0.55       -8.07     16.13 o 
   1   3  15      633.93      634.17     30.18 o 
   2   3  15        0.41       10.38     22.77 o 
   3   3  15       21.02        3.38     24.54 o 
   4   3  15      316.29      333.32     41.91 o 
   5   3  15        3.74      -19.56     39.21 o 
   6   3  15      624.00      710.09    157.76 o 
   7   3  15       28.43       -2.16     49.44 o 
  -7   4  15       48.11       89.79     41.77 o 
  -6   4  15      307.40      322.26     44.04 o 
  -5   4  15      182.19      219.68     33.55 o 
  -4   4  15       61.62       37.47     27.39 o 
  -3   4  15      188.64      180.41     27.86 o 
  -2   4  15     1210.49     1248.81     57.78 o 
  -1   4  15      325.77      353.74     28.04 o 
   0   4  15      317.62      310.89     34.94 o 
   1   4  15      464.88      529.10     29.52 o 
   2   4  15      153.68      154.00     23.42 o 
   3   4  15      225.07      201.61     30.89 o 
   4   4  15      160.14      241.97    106.50 o 
   5   4  15       45.94       84.93     45.02 o 
   6   4  15      199.35       99.30     44.96 o 
   7   4  15       21.44       12.52     50.74 o 
  -7   5  15        8.07       48.71     59.74 o 
  -6   5  15        4.02      -18.57     42.14 o 
  -5   5  15      121.29       71.25     59.77 o 
  -4   5  15      283.01      299.23     33.90 o 
  -3   5  15       85.88      101.19     28.00 o 
  -2   5  15      356.48      330.29     63.11 o 
  -1   5  15      226.92      199.50     35.68 o 
   0   5  15        8.04      -14.50     29.00 o 
   1   5  15      178.24      213.97     38.74 o 
   2   5  15       83.85       97.83     31.08 o 
   3   5  15      761.87      748.69     42.61 o 
   4   5  15      202.06      194.71     32.26 o 
   5   5  15      130.54      129.87     44.22 o 
   6   5  15       15.23       13.49     46.25 o 
  -6   6  15      112.65       44.43     57.31 o 
  -5   6  15        3.52        8.08     63.76 o 
  -4   6  15       33.77       32.98     37.96 o 
  -3   6  15        0.61       35.06     42.69 o 
  -2   6  15       61.55      -15.73     34.88 o 
  -1   6  15        6.47      -10.13     34.30 o 
   0   6  15       34.43      -14.61     33.80 o 
   1   6  15      214.97      242.63     30.22 o 
   2   6  15        2.18       -0.35     26.37 o 
   3   6  15      531.55      461.53     36.56 o 
   4   6  15       57.68       82.97     31.35 o 
   5   6  15      148.96      188.13     46.71 o 
   6   6  15       65.32       75.60     49.27 o 
  -6   7  15        0.07       71.35     50.04 o 
  -5   7  15        0.76       35.71     44.47 o 
  -4   7  15        0.55       44.17     41.08 o 
  -3   7  15        1.00        3.97     38.71 o 
  -2   7  15      128.83       93.95     37.13 o 
  -1   7  15       14.63        1.82     36.26 o 
   0   7  15      366.31      411.46     52.72 o 
   1   7  15       59.31       67.67     46.20 o 
   2   7  15      124.30       91.36     29.59 o 
   3   7  15      144.95      139.90     32.16 o 
   4   7  15        3.62       14.24     32.70 o 
   5   7  15       10.16       22.23     35.83 o 
  -5   8  15        9.89        8.46     66.04 o 
  -4   8  15        1.40        8.40     44.62 o 
  -3   8  15       75.68      104.14     51.43 o 
  -2   8  15       38.78       10.55     39.31 o 
  -1   8  15       44.04       24.78     83.52 o 
   0   8  15       13.27       16.09     39.22 o 
   1   8  15      130.77       36.20     39.51 o 
   2   8  15        0.50       -8.97     37.04 o 
   3   8  15       79.34       50.55     32.53 o 
   4   8  15       20.99       26.72     34.31 o 
   5   8  15      173.43      184.81     41.37 o 
  -4   9  15        1.93        2.84     37.41 o 
  -3   9  15       23.46      -22.29     44.57 o 
  -2   9  15        7.29        0.62     42.23 o 
  -1   9  15       95.50       97.71     44.29 o 
   0   9  15       32.63       40.37     43.53 o 
   1   9  15      147.73      120.14     43.70 o 
   2   9  15       19.49       34.55     41.55 o 
   3   9  15        0.57      -10.11     34.36 o 
   4   9  15       79.03       79.28     39.67 o 
  -3  10  15       32.65      -25.18     50.36 o 
  -2  10  15       17.29       45.45     47.91 o 
  -1  10  15        2.59      -14.18     44.36 o 
   0  10  15        4.92      -32.37     64.74 o 
   1  10  15        9.63       24.31     43.50 o 
   2  10  15        6.17      -21.79     43.59 o 
   3  10  15        1.36       53.47     49.88 o 
  -1  11  15       51.76       18.03     63.76 o 
   0  11  15       33.89       11.63     49.00 o 
  -7   0  16      240.94      214.05     66.32 o 
  -6   0  16      309.05      278.51     61.10 o 
  -5   0  16       13.97       -1.10     44.04 o 
  -4   0  16      251.58      333.89     52.07 o 
  -3   0  16      434.43      353.95     51.52 o 
  -2   0  16      414.54      438.77     32.05 o 
  -1   0  16      762.43      768.56     37.96 o 
   0   0  16      606.75      674.48     46.53 o 
   1   0  16        4.54        8.45     25.89 o 
   2   0  16      443.99      479.01     59.44 o 
   3   0  16       75.53       88.29     51.42 o 
   4   0  16      472.23      527.66     71.08 o 
   5   0  16      582.77      587.01     77.20 o 
   6   0  16      530.62      627.14     79.76 o 
   7   0  16       70.80       91.15     76.00 o 
  -7   1  16       81.05      132.46     44.27 o 
  -6   1  16       23.04       12.81     35.70 o 
  -5   1  16      198.99      160.67     36.24 o 
  -4   1  16       83.47      104.49     51.14 o 
  -3   1  16      482.98      486.70     32.99 o 
  -2   1  16      137.36      134.09     19.65 o 
  -1   1  16       83.88       90.80     20.35 o 
   0   1  16        4.14        9.85     16.45 o 
   1   1  16       16.37       31.99     22.81 o 
   2   1  16       83.63      102.82     34.35 o 
   3   1  16      338.94      341.14     40.09 o 
   4   1  16      271.47      323.17     72.03 o 
   5   1  16      412.33      539.68     59.54 o 
   6   1  16      232.44      353.47     60.55 o 
   7   1  16        3.65      -24.29     48.58 o 
  -7   2  16       25.81       20.03     41.35 o 
  -6   2  16       49.95       83.69     39.05 o 
  -5   2  16      151.17      151.26     36.43 o 
  -4   2  16      181.94      205.35     29.88 o 
  -3   2  16        2.61       20.82     24.40 o 
  -2   2  16     1080.90     1027.03     50.53 o 
  -1   2  16       92.33       72.91     20.05 o 
   0   2  16     1147.69     1105.94     38.66 o 
   1   2  16      262.01      312.79     28.11 o 
   2   2  16       67.55       75.53     24.49 o 
   3   2  16      546.24      542.37     47.14 o 
   4   2  16       47.19       17.09     36.42 o 
   5   2  16       21.95       21.11     42.03 o 
   6   2  16       27.49       -2.46     44.34 o 
   7   2  16       14.24       58.07     52.93 o 
  -7   3  16        3.87       -6.19     41.87 o 
  -6   3  16       32.84       64.95     39.92 o 
  -5   3  16       20.90        5.03     32.45 o 
  -4   3  16       86.56       73.63     28.12 o 
  -3   3  16        7.24        3.66     25.41 o 
  -2   3  16        9.42       -3.45     20.30 o 
  -1   3  16      192.36      197.03     25.22 o 
   0   3  16      187.46      197.03     32.85 o 
   1   3  16      294.36      317.09     25.93 o 
   2   3  16      136.74      147.22     27.14 o 
   3   3  16        2.60      -17.65     35.31 o 
   4   3  16      129.99       90.66     38.75 o 
   5   3  16       59.44       45.03     41.25 o 
   6   3  16        0.28        1.02     46.93 o 
  -6   4  16        6.17       10.54     39.47 o 
  -5   4  16       39.39       64.70     32.41 o 
  -4   4  16       78.26       79.85     29.34 o 
  -3   4  16      108.32       48.82     53.84 o 
  -2   4  16       16.13       12.10     24.80 o 
  -1   4  16        0.01       -3.06     27.35 o 
   0   4  16       63.97       24.87     26.38 o 
   1   4  16       21.29       66.44     22.79 o 
   2   4  16      120.11      127.93     28.60 o 
   3   4  16      416.61      443.32     34.83 o 
   4   4  16       85.83       77.88     40.66 o 
   5   4  16       15.59        2.18     40.39 o 
   6   4  16       21.97       27.05     46.31 o 
  -6   5  16       10.13       26.64     57.29 o 
  -5   5  16      130.81       32.10     41.70 o 
  -4   5  16      118.56      117.07     31.78 o 
  -3   5  16       35.63       -5.56     27.48 o 
  -2   5  16        7.67       19.15     26.34 o 
  -1   5  16       68.39      -24.13     48.26 o 
   0   5  16      279.49      332.17     39.70 o 
   1   5  16      264.43      310.83     52.47 o 
   2   5  16      177.26      155.50     30.14 o 
   3   5  16       29.15       55.75     35.29 o 
   4   5  16       13.16       29.58     38.90 o 
   5   5  16       19.00       13.27     44.03 o 
   6   5  16        3.53      -23.69     49.25 o 
  -6   6  16        1.83       -5.15     87.03 o 
  -5   6  16       28.69       14.21     46.34 o 
  -4   6  16      216.00      215.34     46.60 o 
  -3   6  16        0.37      -20.77     41.53 o 
  -2   6  16      467.13      406.36     48.21 o 
  -1   6  16       91.46       60.22     36.61 o 
   0   6  16      173.11      160.35     38.87 o 
   1   6  16       47.66       19.98     33.93 o 
   2   6  16       48.84       22.74     29.46 o 
   3   6  16       71.93      126.80     32.68 o 
   4   6  16        1.24      -16.10     32.20 o 
   5   6  16       23.34      -22.60     45.21 o 
  -5   7  16       58.26       63.95     68.75 o 
  -4   7  16      103.29       46.18     46.22 o 
  -3   7  16       61.46       55.84     42.13 o 
  -2   7  16       70.45       77.73     42.28 o 
  -1   7  16      165.06      180.19    114.55 o 
   0   7  16       25.18       14.63     37.51 o 
   1   7  16        2.80       16.11     38.97 o 
   2   7  16        0.20       17.70     39.07 o 
   3   7  16        0.31      -15.44     30.89 o 
   4   7  16       17.81       12.13     35.11 o 
   5   7  16       57.71       69.44     82.69 o 
  -4   8  16        9.25        7.76     64.01 o 
  -3   8  16        1.97      -15.93     45.15 o 
  -2   8  16       39.08       43.82     45.37 o 
  -1   8  16        0.70      -19.99     39.97 o 
   0   8  16       75.88       25.55     69.22 o 
   1   8  16       40.90       65.44     42.73 o 
   2   8  16       38.92      -20.84     41.69 o 
   3   8  16      111.97       91.15     35.30 o 
   4   8  16       28.10      -18.65     37.31 o 
  -3   9  16       51.55        4.80     47.69 o 
  -2   9  16      123.29       87.28     80.76 o 
  -1   9  16       23.78       64.92     43.43 o 
   0   9  16       15.94      -22.00     43.99 o 
   1   9  16      121.61      105.81     45.65 o 
   2   9  16       21.49       41.56     44.19 o 
   3   9  16       25.05      -23.40     46.80 o 
  -2  10  16       30.01      -23.86     47.73 o 
  -1  10  16       19.13       30.14     48.52 o 
   0  10  16        1.65       53.82     49.63 o 
   1  10  16       56.49       42.83     47.93 o 
  -6   1  17      140.72      128.65     42.03 o 
  -5   1  17       51.75       50.88     34.79 o 
  -4   1  17      115.60       79.75     32.43 o 
  -3   1  17        0.08       -5.57     29.28 o 
  -2   1  17       10.61        2.86     23.94 o 
  -1   1  17        7.78       24.90     18.65 o 
   0   1  17       64.06       55.49     20.34 o 
   1   1  17      157.26      124.14     26.05 o 
   2   1  17       59.72       39.16     35.50 o 
   3   1  17        8.47       -1.19     36.96 o 
   4   1  17        0.05      -20.24     40.47 o 
   5   1  17       73.71      105.75     58.24 o 
   6   1  17       50.99       77.71     50.25 o 
  -6   2  17       32.41      -19.57     39.15 o 
  -5   2  17       44.59        5.90     33.90 o 
  -4   2  17       40.92        0.88     31.38 o 
  -3   2  17       15.17       19.61     26.57 o 
  -2   2  17       74.59       45.69     24.59 o 
  -1   2  17      205.42      194.06     44.36 o 
   0   2  17      183.98      184.78     28.24 o 
   1   2  17       46.11       61.00     25.82 o 
   2   2  17      128.47       84.05     36.44 o 
   3   2  17       12.88       19.07     37.53 o 
   4   2  17       40.79       43.80     40.14 o 
   5   2  17       25.10       26.42     44.77 o 
   6   2  17      283.78      316.09     72.69 o 
  -6   3  17      401.77      408.35    101.43 o 
  -5   3  17        2.83       11.36     35.98 o 
  -4   3  17      183.06      195.92     32.86 o 
  -3   3  17        7.84        9.25     26.27 o 
  -2   3  17        0.92       -6.74     25.16 o 
  -1   3  17        0.18       -4.87     23.13 o 
   0   3  17       31.96       32.63     29.40 o 
   1   3  17       55.49       61.03     26.91 o 
   2   3  17        2.88       12.63     26.94 o 
   3   3  17       19.30      -18.80     37.59 o 
   4   3  17        9.27      -20.20     40.40 o 
   5   3  17        0.08        5.06     42.83 o 
   6   3  17        2.09      -23.74     47.47 o 
  -6   4  17       56.28       77.33     43.02 o 
  -5   4  17       37.65       28.69     39.12 o 
  -4   4  17      101.80       45.49     30.65 o 
  -3   4  17      120.60      132.14     31.79 o 
  -2   4  17        8.18      -12.84     25.68 o 
  -1   4  17       22.61        5.39     33.26 o 
   0   4  17      153.74      161.41     36.87 o 
   1   4  17      118.40      133.25     30.02 o 
   2   4  17      160.84      190.81     31.00 o 
   3   4  17      189.24      194.41     43.25 o 
   4   4  17       62.99      104.19     44.08 o 
   5   4  17       13.28        4.94     46.31 o 
   6   4  17       61.93       54.00     77.00 o 
  -5   5  17       43.91       27.09     48.76 o 
  -4   5  17       36.84       38.51     33.23 o 
  -3   5  17       69.10      102.00     32.05 o 
  -2   5  17      227.06      258.56     42.32 o 
  -1   5  17       39.36       55.21     37.57 o 
   0   5  17      155.23      186.47     39.46 o 
   1   5  17       21.45       76.75     35.82 o 
   2   5  17        2.92       21.45     29.26 o 
   3   5  17      114.27      164.77     32.90 o 
   4   5  17       17.54       -6.33     43.26 o 
   5   5  17      126.92       77.07     58.99 o 
  -5   6  17      165.30      218.00     52.48 o 
  -4   6  17        6.34       22.63     43.20 o 
  -3   6  17      114.70      173.14     45.47 o 
  -2   6  17      464.77      488.70     74.44 o 
  -1   6  17      361.80      387.24     58.62 o 
   0   6  17      427.66      399.11     70.88 o 
   1   6  17      199.22      277.80     69.80 o 
   2   6  17        0.08        3.71     32.37 o 
   3   6  17      122.38      160.55     35.50 o 
   4   6  17        5.06      -10.34     46.31 o 
   5   6  17       94.84       55.66     48.03 o 
  -4   7  17       28.34       14.23     46.26 o 
  -3   7  17       78.43      -20.62     85.70 o 
  -2   7  17        2.03       44.77     42.75 o 
  -1   7  17       26.41       40.50     40.58 o 
   0   7  17        2.54       18.75     39.49 o 
   1   7  17       36.58       51.59     41.23 o 
   2   7  17        0.66      -19.64     39.29 o 
   3   7  17       97.73      100.68     37.04 o 
   4   7  17       17.28        6.63     47.48 o 
  -3   8  17        8.98       -3.47     52.62 o 
  -2   8  17       26.85      -12.47     46.17 o 
  -1   8  17       17.01      -23.98     47.96 o 
   0   8  17      199.92      185.79     81.06 o 
   1   8  17      101.84       65.78     66.22 o 
   2   8  17      169.33      169.39     47.83 o 
   3   8  17        7.90      -14.77     44.95 o 
  -2   9  17       38.49        8.17     46.74 o 
  -1   9  17        4.43       58.12     49.44 o 
   0   9  17       61.04       23.56     45.07 o 
   1   9  17       65.10       77.25     47.91 o 
   2   9  17       41.34       14.78     47.17 o 
  -6   0  18       77.97      172.81     63.76 o 
  -5   0  18       69.17      101.63     58.69 o 
  -4   0  18       72.35      105.29     51.82 o 
  -3   0  18       12.70       25.23     45.70 o 
  -2   0  18        4.35      -14.85     41.74 o 
  -1   0  18      107.73      131.77     37.52 o 
   0   0  18        0.53      -23.10     46.20 o 
   1   0  18      301.73      272.18     58.14 o 
   2   0  18      219.96      261.55     60.15 o 
   3   0  18      174.82      231.25     63.91 o 
   4   0  18      341.35      436.77     75.14 o 
   5   0  18      253.54      249.01     68.12 o 
  -6   1  18       12.28       -4.61     43.73 o 
  -5   1  18        5.31        3.56     35.93 o 
  -4   1  18       72.43       32.57     34.22 o 
  -3   1  18        0.20        2.15     30.92 o 
  -2   1  18       39.57       44.74     25.86 o 
  -1   1  18       10.45       24.85     22.47 o 
   0   1  18      424.99      444.02     34.65 o 
   1   1  18        0.36      -17.58     35.16 o 
   2   1  18      161.13      144.52     39.76 o 
   3   1  18        0.00      -18.74     37.47 o 
   4   1  18       17.05       23.98     41.77 o 
   5   1  18       71.20       92.96     49.53 o 
  -6   2  18        0.31       -4.56     43.69 o 
  -5   2  18      217.95      203.83     44.23 o 
  -4   2  18        2.19       -2.67     34.02 o 
  -3   2  18      216.59      203.43     31.71 o 
  -2   2  18       32.81       13.17     26.14 o 
  -1   2  18       80.15       56.64     34.70 o 
   0   2  18       40.56       42.23     27.87 o 
   1   2  18        2.02        3.42     27.38 o 
   2   2  18       24.24      -12.12     39.00 o 
   3   2  18      289.85      369.09     47.86 o 
   4   2  18        0.15        1.51     43.79 o 
   5   2  18      283.19      289.43     54.50 o 
  -5   3  18      165.92      142.67     62.10 o 
  -4   3  18        7.66       41.19     34.93 o 
  -3   3  18       73.38      105.73     43.10 o 
  -2   3  18        1.23      -13.42     26.84 o 
  -1   3  18       10.55       13.69     32.64 o 
   0   3  18      176.23      215.50     37.12 o 
   1   3  18       36.11       42.32     46.39 o 
   2   3  18      164.12      211.96     42.93 o 
   3   3  18       24.72      -10.63     40.97 o 
   4   3  18       98.55       32.45     43.71 o 
   5   3  18        6.83      -22.85     45.69 o 
  -5   4  18       37.94       32.55     41.91 o 
  -4   4  18       26.06        0.95     32.31 o 
  -3   4  18       30.98       43.17     31.21 o 
  -2   4  18       65.96        6.92     37.59 o 
  -1   4  18      237.79      334.39     57.59 o 
   0   4  18       16.94      -16.29     32.58 o 
   1   4  18        7.79       80.94     32.79 o 
   2   4  18       79.57      149.19     42.84 o 
   3   4  18        0.20      -12.68     43.61 o 
   4   4  18      162.06      126.36     48.36 o 
   5   4  18       20.77       56.85     50.44 o 
  -5   5  18        3.25       15.75     61.30 o 
  -4   5  18        2.80        6.11     34.20 o 
  -3   5  18      111.19       72.00     41.97 o 
  -2   5  18       11.87       -1.60     40.49 o 
  -1   5  18       79.27       28.20     38.15 o 
   0   5  18      120.79      153.41     51.49 o 
   1   5  18       56.33       23.66     39.06 o 
   2   5  18       82.58      103.47     32.89 o 
   3   5  18        0.99       14.09     44.16 o 
   4   5  18        3.01        4.85     46.37 o 
  -4   6  18        0.09      -23.58     47.17 o 
  -3   6  18        3.33       16.66     76.52 o 
  -2   6  18       43.25      146.57     88.06 o 
  -1   6  18       20.91       -6.74     41.33 o 
   0   6  18        4.18      -19.07     41.48 o 
   1   6  18        3.60       21.50     58.16 o 
   2   6  18        0.39       11.59     68.60 o 
   3   6  18       12.69       31.25     47.90 o 
   4   6  18       10.00       -7.21     47.46 o 
  -3   7  18        7.83        1.15     69.73 o 
  -2   7  18      105.91      187.86     50.27 o 
  -1   7  18       85.02       86.18     73.46 o 
   0   7  18      603.40      718.97    110.99 o 
   1   7  18        1.03       -9.60     42.27 o 
   2   7  18      234.81      239.62     48.59 o 
   3   7  18        0.37       12.71     67.95 o 
  -2   8  18        1.49      -25.24     50.49 o 
  -1   8  18        3.33      -21.09     46.07 o 
   0   8  18       24.33       52.17     53.40 o 
   1   8  18       30.09      120.10     47.75 o 
   2   8  18        3.68       24.29     47.88 o 
  -5   1  19       82.72      113.62     49.39 o 
  -4   1  19      219.19      148.69     39.48 o 
  -3   1  19        0.17       32.37     34.23 o 
  -2   1  19       59.04       56.64     32.98 o 
  -1   1  19       55.73       58.57     34.62 o 
   0   1  19      115.56      100.97     39.34 o 
   1   1  19      154.37      120.90     41.57 o 
   2   1  19        6.83      -20.12     40.24 o 
   3   1  19        5.25       -9.77     42.95 o 
   4   1  19        4.47       28.36     47.28 o 
   5   1  19       28.08       17.91     51.81 o 
  -5   2  19        6.77       41.10     41.64 o 
  -4   2  19       59.08       60.26     38.90 o 
  -3   2  19       17.12        5.71     35.11 o 
  -2   2  19       66.62       86.60     38.10 o 
  -1   2  19       24.04       49.30     36.53 o 
   0   2  19       66.33      116.64     37.01 o 
   1   2  19        5.66       51.03     54.65 o 
   2   2  19      129.78      126.82     43.03 o 
   3   2  19        1.19      -21.24     42.47 o 
   4   2  19       16.19        1.46     46.77 o 
   5   2  19       56.20       -9.13     52.20 o 
  -5   3  19        6.27       20.25     42.48 o 
  -4   3  19        5.42       39.05     63.31 o 
  -3   3  19      429.60      373.27     38.83 o 
  -2   3  19       22.25       11.90     48.18 o 
  -1   3  19      531.42      485.57     48.64 o 
   0   3  19       14.44      -16.86     36.37 o 
   1   3  19      361.77      364.27     48.83 o 
   2   3  19       23.07      -15.88     66.29 o 
   3   3  19      406.77      409.22     51.48 o 
   4   3  19      108.96      103.97     89.47 o 
  -4   4  19       58.44       60.00     39.99 o 
  -3   4  19       34.63       16.85     33.99 o 
  -2   4  19       14.30      -19.61     39.21 o 
  -1   4  19        4.20       -1.54     39.04 o 
   0   4  19      142.84      184.52     40.88 o 
   1   4  19       63.87       91.72     40.75 o 
   2   4  19      168.75      195.06     47.50 o 
   3   4  19        0.69      -22.86     45.72 o 
   4   4  19      100.04       62.81     49.88 o 
  -4   5  19       18.65        7.90     48.18 o 
  -3   5  19      124.89       90.19     47.34 o 
  -2   5  19       33.10       20.14     58.47 o 
  -1   5  19       18.88       54.69     63.21 o 
   0   5  19        1.41        5.34     49.46 o 
   1   5  19       37.44      127.34     42.52 o 
   2   5  19        0.04        8.98     67.72 o 
   3   5  19      178.66      280.76     79.31 o 
  -3   6  19        5.72      -23.14     46.28 o 
  -2   6  19        1.23       24.87     87.36 o 
  -1   6  19       87.14       62.25     56.68 o 
   0   6  19       59.56       58.97     47.05 o 
   1   6  19       44.80       61.98     45.00 o 
   2   6  19      318.66      408.26     52.43 o 
   3   6  19        2.16       35.91     50.01 o 
  -2   7  19       45.19      -16.74     49.24 o 
  -1   7  19        2.67      -23.12     46.23 o 
   0   7  19        4.53       -9.49     93.88 o 
   1   7  19        2.15      -10.22     45.48 o 
   2   7  19        3.05       36.48     48.99 o 
  -4   0  20       31.86       57.04     56.94 o 
  -3   0  20      231.58      294.81     62.20 o 
  -2   0  20       51.86       52.67     51.62 o 
   0   0  20        4.27      -26.94     53.88 o 
   1   0  20       87.15       29.75     62.45 o 
   2   0  20       69.73      198.19     66.57 o 
   3   0  20      190.05      141.01     68.57 o 
   4   0  20       31.85      -20.07     63.76 o 
  -4   1  20       87.42       99.44     42.35 o 
  -3   1  20        7.05       49.63     37.97 o 
  -2   1  20      433.15      415.80     44.44 o 
  -1   1  20       31.22       81.70     39.54 o 
   0   1  20      523.87      527.64     52.24 o 
   1   1  20        5.99      -20.46     40.91 o 
   2   1  20      159.58      123.67     45.76 o 
   3   1  20       20.05       23.69     46.95 o 
   4   1  20       55.64       21.31     50.84 o 
  -4   2  20        2.09       -6.07     40.79 o 
  -3   2  20       82.85       88.17     59.54 o 
  -2   2  20       55.92       76.33     41.73 o 
  -1   2  20       74.58       34.45     39.17 o 
   0   2  20       45.76      163.78     66.62 o 
   1   2  20       24.07      -22.51     69.48 o 
   2   2  20        4.37       -5.03     44.07 o 
   3   2  20        6.32       67.97     48.39 o 
   4   2  20       10.33      -16.89     51.08 o 
  -4   3  20       99.13      113.87     53.30 o 
  -3   3  20        0.06       40.98     50.59 o 
  -2   3  20        1.15      -20.72     41.43 o 
  -1   3  20       59.83       94.64     42.52 o 
   0   3  20        5.38        2.21     39.26 o 
   1   3  20        1.90       40.08     58.84 o 
   2   3  20       94.56       -6.09     45.76 o 
   3   3  20       69.84      108.04     51.06 o 
  -3   4  20       17.63        7.74     45.75 o 
  -2   4  20       72.87       90.96     71.71 o 
  -1   4  20       56.34      106.25     44.57 o 
   0   4  20       53.43       52.06     53.47 o 
   1   4  20        0.00       47.25     66.57 o 
   2   4  20       27.96       65.22     48.66 o 
   3   4  20       11.38        2.03     48.97 o 
  -2   5  20       64.30       19.54     44.90 o 
  -1   5  20       19.57       12.70     49.24 o 
   0   5  20        1.52        6.09     42.52 o 
   1   5  20       11.26       12.22     44.45 o 
   2   5  20        4.32       77.60     75.60 o 
  -1   6  20        6.97       -9.78     46.68 o 
   0   6  20        1.12       39.15     47.35 o 
   1   6  20       12.84       15.26     45.32 o 
  -3   1  21        1.45       43.68     42.54 o 
  -2   1  21        0.06       19.61     56.43 o 
   0   1  21        5.69      -30.85     61.70 o 
   1   1  21        0.50      -22.33     44.65 o 
   2   1  21        5.13      -19.26     47.78 o 
  -3   2  21       42.75       36.17     58.29 o 
  -2   2  21        5.09       69.07     59.49 o 
  -1   2  21      185.66      138.86     44.11 o 
   0   2  21        0.17        9.78     63.96 o 
   1   2  21      133.49       83.72     65.31 o 
   2   2  21       62.33       46.90     49.37 o 
  -2   3  21       23.68        4.77     44.08 o 
  -1   3  21       68.30       99.78     45.59 o 
   0   3  21       12.77       96.26     72.49 o 
   1   3  21        6.92       73.64     70.78 o 
   2   3  21        8.68      -25.02     50.03 o 
  -1   4  21       24.79       25.46     47.74 o 
   0   4  21      204.59      295.74     50.61 o 
   1   4  21        0.74       37.52     72.64 o 
                                                 
